# Supplementary material for: Development and validation of prognostic models for small cell lung cancer patients with liver metastasis: a SEER population-based study
Source: BMC Pulm Med. 2024 Jan 4;24:13. doi: 10.1186/s12890-023-02832-7 (PMC10768206; doi:10.1186/s12890-023-02832-7)
Supplement: Supplementary file 1 — Additional file 1. [file 12890_2023_2832_MOESM1_ESM.r]

#1 Load the program package
library(mice)
library(tableone)
library(survival)
library(rms)
library(plyr)
library(pec)
library(timeROC)
library(survivalROC)
library(ggplot2)
library(dcurves)
library(caret) # install.packages("dcurves") #download in R website
library(compareC)

#2 import raw data
dir <- dirname(rstudioapi::getActiveDocumentContext()$path)
setwd(dir)
data<-read.csv("data.csv",header = T)

#3 process data
#demographic variables
data$Age<-ifelse(data$Age.at.diagnosis>65,">65","<=65")
data$Race<-ifelse(data$Race.recode..White..Black..Other.=="Unknown"|
                    data$Race.recode..White..Black..Other.=="Other (American Indian/AK Native, Asian/Pacific Islander)",
                  "Other",data$Race.recode..White..Black..Other.)
data$Marital_status<-ifelse(data$Marital.status.at.diagnosis=="Married (including common law)",
                            "married","other")
#pathological variables
data$primary_site<-data$Primary.Site...labeled
data$T_stage<-ifelse(data$Derived.AJCC.T..7th.ed..2010.2015.=="T1a"|data$Derived.AJCC.T..7th.ed..2010.2015.=="T1b"|
                       data$Derived.AJCC.T..7th.ed..2010.2015.=="T1NOS","T1",
                     ifelse(data$Derived.AJCC.T..7th.ed..2010.2015.=="T2a"|data$Derived.AJCC.T..7th.ed..2010.2015.=="T2b"|
                              data$Derived.AJCC.T..7th.ed..2010.2015.=="T2NOS","T2",data$Derived.AJCC.T..7th.ed..2010.2015.))
data$N_stage<-data$Derived.AJCC.N..7th.ed..2010.2015.
data$bone<-ifelse(data$SEER.Combined.Mets.at.DX.bone..2010..=="Unknown"|
                    data$SEER.Combined.Mets.at.DX.bone..2010..=="N/A",
                  "No",data$SEER.Combined.Mets.at.DX.bone..2010..)
data$brain<-ifelse(data$SEER.Combined.Mets.at.DX.brain..2010..=="Unknown"|
                     data$SEER.Combined.Mets.at.DX.brain..2010..=="N/A",
                   "No",data$SEER.Combined.Mets.at.DX.brain..2010..)
data$lung<-ifelse(data$SEER.Combined.Mets.at.DX.lung..2010..=="Unknown"|
                    data$SEER.Combined.Mets.at.DX.lung..2010..=="N/A",
                  "No",data$SEER.Combined.Mets.at.DX.lung..2010..)
data$Metastasis<-ifelse(data$bone=="Yes"&data$brain=="No"&data$lung=="No","bone",
                        ifelse(data$bone=="No"&data$brain=="Yes"&data$lung=="No","brain",
                               ifelse(data$bone=="No"&data$brain=="No"&data$lung=="Yes","lung",
                                      ifelse(data$bone=="No"&data$brain=="No"&data$lung=="No","others","MOM"))))
#therapy variables
data$Surgery_of_primary_site<-ifelse(data$RX.Summ..Surg.Prim.Site..1998..==0|
                                       data$RX.Summ..Surg.Prim.Site..1998..==99,"None","Yes")
data$surg_oth<-ifelse(data$RX.Summ..Surg.Oth.Reg.Dis..2003..=='None; diagnosed at autopsy'|
                        data$RX.Summ..Surg.Oth.Reg.Dis..2003..=="Unknown; death certificate only","None/Unknown","Yes")
data$Chemotherapy<-data$Chemotherapy.recode..yes..no.unk.
data$Radiation<-ifelse(data$Radiation.recode=="Recommended, unknown if administered"|data$Radiation.recode=="Refused (1988+)"|
                         data$Radiation.recode=="None/Unknown","None/Unknown","Yes")
#outcome:OS/CSS
data$CSS<-ifelse(data$Vital.status.recode..study.cutoff.used.=="Dead"&data$SEER.other.cause.of.death.classification==
                   "Alive or dead due to cancer",1,0)
data$OS<-ifelse(data$Vital.status.recode..study.cutoff.used.=="Dead",1,0)
#imputation missing data
data$tumor_size<-ifelse(data$CS.tumor.size..2004.2015.>=996,NA,
                        ifelse(data$CS.tumor.size..2004.2015.==990,001,
                               ifelse(data$CS.tumor.size..2004.2015.==991,010,
                                      ifelse(data$CS.tumor.size..2004.2015.==992,020,
                                             ifelse(data$CS.tumor.size..2004.2015.==993,030,
                                                    ifelse(data$CS.tumor.size..2004.2015.==994,040,
                                                           ifelse(data$CS.tumor.size..2004.2015.==995,050,
                                                                  data$CS.tumor.size..2004.2015.)))))))
imp<-mice(data[,c("T_stage","tumor_size")],seed=1234)
fit<-with(imp,lm(tumor_size~factor(T_stage),data=data[,c("T_stage","tumor_size")]))
pool<-pool(fit)
dataset3<-complete(imp,action=3)
data$tumor_size_mi<-dataset3$tumor_size
data$tu_si_mi_group<-ifelse(data$tumor_size_mi<025,"0-24mm",
                            ifelse(data$tumor_size_mi>=025&data$tumor_size_mi<038,"25-37mm",
                                   ifelse(data$tumor_size_mi>=038&data$tumor_size_mi<60,"38-59mm",">=60mm")))#Stratification by quartile
#exclude the record with missing data of Survival information 
vars<-c("Age","Sex","Race","Marital_status","primary_site",
        "tu_si_mi_group","T_stage","N_stage","Metastasis","Surgery_of_primary_site","surg_oth",
        "Chemotherapy","Radiation","CSS","OS","Survival.months")
data0<-subset(data,data$Survival.months!="Unknown",select = vars)

#4 Randomly split dataset in a 3:1 ratio 
n <- nrow(data0)
data0$mark <- rep("test", n)
set.seed(1)
sample<-sample(n, round(3*n/4))
data0$mark[sample] <- "training"

#5 Statistical description
table1_vars<-vars[1:13]
digits<-2
table1<-CreateTableOne(vars=table1_vars,data = data0)
table1
table1_mark<-CreateTableOne(vars=table1_vars,data = data0,strata = c("mark"))
table1_mark
##Convert data type
data0[,1:13]<-lapply(data0[,1:13],as.factor)
data0$Race<-factor(data0$Race,ordered = T,levels=c("Black","White","Other"))
data0$Marital_status<-factor(data0$Marital_status,ordered =T,
                             levels = c("other","married"))
data0$tu_si_mi_group<-factor(data0$tu_si_mi_group,ordered = T,
                             levels = c("0-24mm","25-37mm","38-59mm",">=60mm"))
data0$primary_site<-factor(data0$primary_site,ordered = T,
                           levels = c("C34.8-Overlapping lesion of lung",
                                      "C34.1-Upper lobe, lung",
                                      "C34.2-Middle lobe, lung",
                                      "C34.3-Lower lobe, lung",
                                      "C34.0-Main bronchus",
                                      "C34.9-Lung, NOS"))
data0[,1:13]<-lapply(data0[,1:13],as.numeric)
data0[,1:13]<-lapply(data0[,1:13],as.factor)
data0$Survival.months<-as.numeric(data0$Survival.months)
training_set<-subset(data0,data0$mark=="training")#train set
test_set<-subset(data0,data0$mark=="test")#test set

#6 select factors in train set
##6.1 univariate COX 
#CSS
train_CSS_Surv<-Surv(time = training_set$Survival.months,event = training_set$CSS)
UniCox<-function(x){
  FML<-as.formula(paste0("train_CSS_Surv~",x))
  ACox<-coxph(FML,data=training_set)
  ASum<-summary(ACox)
  HR<-round(ASum$coefficients[,2],3)
  Pvalue<-round(ASum$coefficients[,5],3)
  CIL<-round(ASum$conf.int[,3],3)
  CIU<-round(ASum$conf.int[,4],3)
  CI95<-paste0(CIL,"-",CIU)
  Unicox<-data.frame("Characteristics"=x,
                     "Hazard Ratio"=HR,
                     "CI95"=CI95,
                     "P value"=Pvalue)
  return(Unicox)
}
VarNames<-colnames(data0)[c(1:13)]
UniVar<-lapply(VarNames, UniCox)
UniVar_CSS<-ldply(UniVar,data.frame)
UniVar_CSS
#OS
train_OS_Surv<-Surv(time = training_set$Survival.months,event = training_set$OS)
UniCox<-function(x){
  FML<-as.formula(paste0("train_OS_Surv~",x))
  ACox<-coxph(FML,data=training_set)
  ASum<-summary(ACox)
  HR<-round(ASum$coefficients[,2],3)
  Pvalue<-round(ASum$coefficients[,5],3)
  CIL<-round(ASum$conf.int[,3],3)
  CIU<-round(ASum$conf.int[,4],3)
  CI95<-paste0(CIL,"-",CIU)
  Unicox<-data.frame("Characteristics"=x,
                     "Hazard Ratio"=HR,
                     "CI95"=CI95,
                     "P value"=Pvalue)
  return(Unicox)
}
UniVar<-lapply(VarNames, UniCox)
UniVar_OS<-ldply(UniVar,data.frame)
UniVar_OS

##6.2 FDR
#CSS
#n_stage
nsatge_p<-sort(UniVar_CSS[19:22,4],decreasing = F)
fdr_nsatge_P <- p.adjust(nsatge_p, method = "hochberg")
fdr_nsatge_P 
#Metastasis
Metastasis_p<-sort(UniVar_CSS[23:26,4],decreasing = F)
fdr_Metastasis_P <- p.adjust(Metastasis_p, method = "hochberg")
fdr_Metastasis_P 
#OS
#n_stage
nsatge_p<-sort(UniVar_OS[19:22,4],decreasing = F)
fdr_nsatge_P <- p.adjust(nsatge_p, method = "hochberg")
fdr_nsatge_P 
#Metastasis
Metastasis_p<-sort(UniVar_OS[23:26,4],decreasing = F)
fdr_Metastasis_P <- p.adjust(Metastasis_p, method = "hochberg")
fdr_Metastasis_P 

##6.3 set dummy variable
#NX dummy variable
training_set$NX_stage<-ifelse(training_set$N_stage==5,1,0)
test_set$NX_stage<-ifelse(test_set$N_stage==5,1,0)
#Metastasis dummy variable
training_set$pulmonary_Met<-ifelse(training_set$Metastasis==3,1,0)
test_set$pulmonary_Met<-ifelse(test_set$Metastasis==3,1,0)
training_set$multi_Met<-ifelse(training_set$Metastasis==4,1,0)
test_set$multi_Met<-ifelse(test_set$Metastasis==4,1,0)
training_set$no_unknown_Met<-ifelse(training_set$Metastasis==5,1,0)
test_set$no_unknown_Met<-ifelse(test_set$Metastasis==5,1,0)

##6.4 multivariate COX
#CSS
{
CSS_multi<-as.formula(paste0("train_CSS_Surv~Age+Sex+Marital_status+NX_stage+pulmonary_Met+multi_Met+Surgery_of_primary_site+Chemotherapy+Radiation"))
CSS_MultiCox<-coxph(CSS_multi,data=training_set)
CSS_MultiSum<-summary(CSS_MultiCox)
CSS_MHR<-round(CSS_MultiSum$coefficients[,2],3)
CSS_MPV<-round(CSS_MultiSum$coefficients[,5],3)
CSS_MCIL<-round(CSS_MultiSum$conf.int[,3],3)
CSS_MCIU<-round(CSS_MultiSum$conf.int[,4],3)
CSS_MCI<-paste0(CSS_MCIL,"-",CSS_MCIU)
CSS_MultiModel<-data.frame("Hazard Ratio"=CSS_MHR,
                     "CI_95"=CSS_MCI,
                     "P value"=CSS_MPV)
CSS_MultiModel
}
#OS
{
OS_multi<-as.formula(paste0("train_OS_Surv~Age+Sex+Marital_status+NX_stage+pulmonary_Met+multi_Met+no_unknown_Met+Surgery_of_primary_site+Chemotherapy+Radiation"))
OS_MultiCox<-coxph(OS_multi,data=training_set)
OS_MultiSum<-summary(OS_MultiCox)
OS_MHR<-round(OS_MultiSum$coefficients[,2],3)
OS_MPV<-round(OS_MultiSum$coefficients[,5],3)
OS_MCIL<-round(OS_MultiSum$conf.int[,3],3)
OS_MCIU<-round(OS_MultiSum$conf.int[,4],3)
OS_MCI<-paste0(OS_MCIL,"-",OS_MCIU)
OS_MultiModel<-data.frame("Hazard Ratio"=OS_MHR,
                           "CI_95"=OS_MCI,
                           "P value"=OS_MPV)
OS_MultiModel
}

#7 5-folds cross validation
#CSS
{
set.seed(1)
folds_css<-createMultiFolds(y=training_set$CSS,k=5,times=1)
#first fold
#train
train_css1<-training_set[folds_css[[1]],]
validation_css1<-training_set[-folds_css[[1]],]
train_css_1<-cph(Surv(Survival.months,CSS)~Age+Sex+Marital_status+NX_stage+pulmonary_Met+multi_Met
                   +Surgery_of_primary_site+Chemotherapy+Radiation,data = train_css1,x=TRUE,y=TRUE,surv = TRUE)
c_index_train1<-rcorrcens(Surv(Survival.months,CSS) ~ predict(train_css_1), data = train_css1)
Cindex_train1<-1-c_index_train1[1]
Cindex_se_train1<-c_index_train1[4]/2
C_index_ciL_train1<-Cindex_train1-1.96*Cindex_se_train1
C_index_ciU_train1<-Cindex_train1+1.96*Cindex_se_train1
C_index_ci_train1<-paste0(round(C_index_ciL_train1,3),"-",round(C_index_ciU_train1,3))
data.frame(round(Cindex_train1,3),C_index_ci_train1)
#validation
c_index_validation1<-rcorrcens(Surv(Survival.months,CSS) ~ predict(train_css_1,validation_css1), data = validation_css1)
Cindex_validation1<-1-c_index_validation1[1]
Cindex_se_validation1<-c_index_validation1[4]/2
C_index_ciL_validation1<-Cindex_validation1-1.96*Cindex_se_validation1
C_index_ciU_validation1<-Cindex_validation1+1.96*Cindex_se_validation1
C_index_ci_validation1<-paste0(round(C_index_ciL_validation1,3),"-",round(C_index_ciU_validation1,3))
data.frame(round(Cindex_validation1,3),C_index_ci_validation1)

#Second fold
#train
train_css2<-training_set[folds_css[[2]],]
validation_css2<-training_set[-folds_css[[2]],]
train_css_2<-cph(Surv(Survival.months,CSS)~Age+Sex+Marital_status+NX_stage+pulmonary_Met+multi_Met
                 +Surgery_of_primary_site+Chemotherapy+Radiation,data = train_css2,x=TRUE,y=TRUE,surv = TRUE)
c_index_train2<-rcorrcens(Surv(Survival.months,CSS) ~ predict(train_css_2), data = train_css2)
Cindex_train2<-1-c_index_train2[1]
Cindex_se_train2<-c_index_train2[4]/2
C_index_ciL_train2<-Cindex_train2-1.96*Cindex_se_train2
C_index_ciU_train2<-Cindex_train2+1.96*Cindex_se_train2
C_index_ci_train2<-paste0(round(C_index_ciL_train2,3),"-",round(C_index_ciU_train2,3))
data.frame(round(Cindex_train2,3),C_index_ci_train2)
#validation
c_index_validation2<-rcorrcens(Surv(Survival.months,CSS) ~ predict(train_css_2,validation_css2), data = validation_css2)
Cindex_validation2<-1-c_index_validation2[1]
Cindex_se_validation2<-c_index_validation2[4]/2
C_index_ciL_validation2<-Cindex_validation2-1.96*Cindex_se_validation2
C_index_ciU_validation2<-Cindex_validation2+1.96*Cindex_se_validation2
C_index_ci_validation2<-paste0(round(C_index_ciL_validation2,3),"-",round(C_index_ciU_validation2,3))
data.frame(round(Cindex_validation2,3),C_index_ci_validation2)

#third fold
#train
train_css3<-training_set[folds_css[[3]],]
validation_css3<-training_set[-folds_css[[3]],]
train_css_3<-cph(Surv(Survival.months,CSS)~Age+Sex+Marital_status+NX_stage+pulmonary_Met+multi_Met
                 +Surgery_of_primary_site+Chemotherapy+Radiation,data = train_css3,x=TRUE,y=TRUE,surv = TRUE)
c_index_train3<-rcorrcens(Surv(Survival.months,CSS) ~ predict(train_css_3), data = train_css3)
Cindex_train3<-1-c_index_train3[1]
Cindex_se_train3<-c_index_train3[4]/2
C_index_ciL_train3<-Cindex_train3-1.96*Cindex_se_train3
C_index_ciU_train3<-Cindex_train3+1.96*Cindex_se_train3
C_index_ci_train3<-paste0(round(C_index_ciL_train3,3),"-",round(C_index_ciU_train3,3))
data.frame(round(Cindex_train3,3),C_index_ci_train3)
#validation
c_index_validation3<-rcorrcens(Surv(Survival.months,CSS) ~ predict(train_css_3,validation_css3), data = validation_css3)
Cindex_validation3<-1-c_index_validation3[1]
Cindex_se_validation3<-c_index_validation3[4]/2
C_index_ciL_validation3<-Cindex_validation3-1.96*Cindex_se_validation3
C_index_ciU_validation3<-Cindex_validation3+1.96*Cindex_se_validation3
C_index_ci_validation3<-paste0(round(C_index_ciL_validation3,3),"-",round(C_index_ciU_validation3,3))
data.frame(round(Cindex_validation3,3),C_index_ci_validation3)

#forth fold
#train
train_css4<-training_set[folds_css[[4]],]
validation_css4<-training_set[-folds_css[[4]],]
train_css_4<-cph(Surv(Survival.months,CSS)~Age+Sex+Marital_status+NX_stage+pulmonary_Met+multi_Met
                 +Surgery_of_primary_site+Chemotherapy+Radiation,data = train_css4,x=TRUE,y=TRUE,surv = TRUE)
c_index_train4<-rcorrcens(Surv(Survival.months,CSS) ~ predict(train_css_4), data = train_css4)
Cindex_train4<-1-c_index_train4[1]
Cindex_se_train4<-c_index_train4[4]/2
C_index_ciL_train4<-Cindex_train4-1.96*Cindex_se_train4
C_index_ciU_train4<-Cindex_train4+1.96*Cindex_se_train4
C_index_ci_train4<-paste0(round(C_index_ciL_train4,3),"-",round(C_index_ciU_train4,3))
data.frame(round(Cindex_train4,3),C_index_ci_train4)
#validation
c_index_validation4<-rcorrcens(Surv(Survival.months,CSS) ~ predict(train_css_4,validation_css4), data = validation_css4)
Cindex_validation4<-1-c_index_validation4[1]
Cindex_se_validation4<-c_index_validation4[4]/2
C_index_ciL_validation4<-Cindex_validation4-1.96*Cindex_se_validation4
C_index_ciU_validation4<-Cindex_validation4+1.96*Cindex_se_validation4
C_index_ci_validation4<-paste0(round(C_index_ciL_validation4,3),"-",round(C_index_ciU_validation4,3))
data.frame(round(Cindex_validation4,3),C_index_ci_validation4)

#Fifth fold
#train
train_css5<-training_set[folds_css[[5]],]
validation_css5<-training_set[-folds_css[[5]],]
train_css_5<-cph(Surv(Survival.months,CSS)~Age+Sex+Marital_status+NX_stage+pulmonary_Met+multi_Met
                 +Surgery_of_primary_site+Chemotherapy+Radiation,data = train_css5,
                 x=TRUE,y=TRUE,surv = TRUE)
c_index_train5<-rcorrcens(Surv(Survival.months,CSS) ~ predict(train_css_5), data = train_css5)
Cindex_train5<-1-c_index_train5[1]
Cindex_se_train5<-c_index_train5[4]/2
C_index_ciL_train5<-Cindex_train5-1.96*Cindex_se_train5
C_index_ciU_train5<-Cindex_train5+1.96*Cindex_se_train5
C_index_ci_train5<-paste0(round(C_index_ciL_train5,3),"-",round(C_index_ciU_train5,3))
data.frame(round(Cindex_train5,3),C_index_ci_train5)
#validation
c_index_validation5<-rcorrcens(Surv(Survival.months,CSS) ~ predict(train_css_5,validation_css5), data = validation_css5)
Cindex_validation5<-1-c_index_validation5[1]
Cindex_se_validation5<-c_index_validation5[4]/2
C_index_ciL_validation5<-Cindex_validation5-1.96*Cindex_se_validation5
C_index_ciU_validation5<-Cindex_validation5+1.96*Cindex_se_validation5
C_index_ci_validation5<-paste0(round(C_index_ciL_validation5,3),"-",round(C_index_ciU_validation5,3))
data.frame(round(Cindex_validation5,3),C_index_ci_validation5)
}
#OS
{
set.seed(1)
folds_OS<-createMultiFolds(y=training_set$OS,k=5,times=1)
#first fold
#train
train_OS1<-training_set[folds_OS[[1]],]
validation_OS1<-training_set[-folds_OS[[1]],]
train_OS_1<-cph(Surv(Survival.months,OS)~Age+Sex+Marital_status+NX_stage+pulmonary_Met+multi_Met+no_unknown_Met
                 +Surgery_of_primary_site+Chemotherapy+Radiation,data = train_OS1,x=TRUE,y=TRUE,surv = TRUE)
c_index_train1<-rcorrcens(Surv(Survival.months,OS) ~ predict(train_OS_1), data = train_OS1)
Cindex_train1<-1-c_index_train1[1]
Cindex_se_train1<-c_index_train1[4]/2
C_index_ciL_train1<-Cindex_train1-1.96*Cindex_se_train1
C_index_ciU_train1<-Cindex_train1+1.96*Cindex_se_train1
C_index_ci_train1<-paste0(round(C_index_ciL_train1,3),"-",round(C_index_ciU_train1,3))
data.frame(round(Cindex_train1,3),C_index_ci_train1)
#validation
c_index_validation1<-rcorrcens(Surv(Survival.months,OS) ~ predict(train_OS_1,validation_OS1), data = validation_OS1)
Cindex_validation1<-1-c_index_validation1[1]
Cindex_se_validation1<-c_index_validation1[4]/2
C_index_ciL_validation1<-Cindex_validation1-1.96*Cindex_se_validation1
C_index_ciU_validation1<-Cindex_validation1+1.96*Cindex_se_validation1
C_index_ci_validation1<-paste0(round(C_index_ciL_validation1,3),"-",round(C_index_ciU_validation1,3))
data.frame(round(Cindex_validation1,3),C_index_ci_validation1)

#Second fold
#train
train_OS2<-training_set[folds_OS[[2]],]
validation_OS2<-training_set[-folds_OS[[2]],]
train_OS_2<-cph(Surv(Survival.months,OS)~Age+Sex+Marital_status+NX_stage+pulmonary_Met+multi_Met+no_unknown_Met
                 +Surgery_of_primary_site+Chemotherapy+Radiation,data = train_OS2,x=TRUE,y=TRUE,surv = TRUE)
c_index_train2<-rcorrcens(Surv(Survival.months,OS) ~ predict(train_OS_2), data = train_OS2)
Cindex_train2<-1-c_index_train2[1]
Cindex_se_train2<-c_index_train2[4]/2
C_index_ciL_train2<-Cindex_train2-1.96*Cindex_se_train2
C_index_ciU_train2<-Cindex_train2+1.96*Cindex_se_train2
C_index_ci_train2<-paste0(round(C_index_ciL_train2,3),"-",round(C_index_ciU_train2,3))
data.frame(round(Cindex_train2,3),C_index_ci_train2)
#validation
c_index_validation2<-rcorrcens(Surv(Survival.months,OS) ~ predict(train_OS_2,validation_OS2), data = validation_OS2)
Cindex_validation2<-1-c_index_validation2[1]
Cindex_se_validation2<-c_index_validation2[4]/2
C_index_ciL_validation2<-Cindex_validation2-1.96*Cindex_se_validation2
C_index_ciU_validation2<-Cindex_validation2+1.96*Cindex_se_validation2
C_index_ci_validation2<-paste0(round(C_index_ciL_validation2,3),"-",round(C_index_ciU_validation2,3))
data.frame(round(Cindex_validation2,3),C_index_ci_validation2)

#third fold
#train
train_OS3<-training_set[folds_OS[[3]],]
validation_OS3<-training_set[-folds_OS[[3]],]
train_OS_3<-cph(Surv(Survival.months,OS)~Age+Sex+Marital_status+NX_stage+pulmonary_Met+multi_Met+no_unknown_Met
                 +Surgery_of_primary_site+Chemotherapy+Radiation,data = train_OS3,x=TRUE,y=TRUE,surv = TRUE)
c_index_train3<-rcorrcens(Surv(Survival.months,OS) ~ predict(train_OS_3), data = train_OS3)
Cindex_train3<-1-c_index_train3[1]
Cindex_se_train3<-c_index_train3[4]/2
C_index_ciL_train3<-Cindex_train3-1.96*Cindex_se_train3
C_index_ciU_train3<-Cindex_train3+1.96*Cindex_se_train3
C_index_ci_train3<-paste0(round(C_index_ciL_train3,3),"-",round(C_index_ciU_train3,3))
data.frame(round(Cindex_train3,3),C_index_ci_train3)
#validation
c_index_validation3<-rcorrcens(Surv(Survival.months,OS) ~ predict(train_OS_3,validation_OS3), data = validation_OS3)
Cindex_validation3<-1-c_index_validation3[1]
Cindex_se_validation3<-c_index_validation3[4]/2
C_index_ciL_validation3<-Cindex_validation3-1.96*Cindex_se_validation3
C_index_ciU_validation3<-Cindex_validation3+1.96*Cindex_se_validation3
C_index_ci_validation3<-paste0(round(C_index_ciL_validation3,3),"-",round(C_index_ciU_validation3,3))
data.frame(round(Cindex_validation3,3),C_index_ci_validation3)

#forth fold
#train
train_OS4<-training_set[folds_OS[[4]],]
validation_OS4<-training_set[-folds_OS[[4]],]
train_OS_4<-cph(Surv(Survival.months,OS)~Age+Sex+Marital_status+NX_stage+pulmonary_Met+multi_Met+no_unknown_Met
                 +Surgery_of_primary_site+Chemotherapy+Radiation,data = train_OS4,x=TRUE,y=TRUE,surv = TRUE)
c_index_train4<-rcorrcens(Surv(Survival.months,OS) ~ predict(train_OS_4), data = train_OS4)
Cindex_train4<-1-c_index_train4[1]
Cindex_se_train4<-c_index_train4[4]/2
C_index_ciL_train4<-Cindex_train4-1.96*Cindex_se_train4
C_index_ciU_train4<-Cindex_train4+1.96*Cindex_se_train4
C_index_ci_train4<-paste0(round(C_index_ciL_train4,3),"-",round(C_index_ciU_train4,3))
data.frame(round(Cindex_train4,3),C_index_ci_train4)
#validation
c_index_validation4<-rcorrcens(Surv(Survival.months,OS) ~ predict(train_OS_4,validation_OS4), data = validation_OS4)
Cindex_validation4<-1-c_index_validation4[1]
Cindex_se_validation4<-c_index_validation4[4]/2
C_index_ciL_validation4<-Cindex_validation4-1.96*Cindex_se_validation4
C_index_ciU_validation4<-Cindex_validation4+1.96*Cindex_se_validation4
C_index_ci_validation4<-paste0(round(C_index_ciL_validation4,3),"-",round(C_index_ciU_validation4,3))
data.frame(round(Cindex_validation4,3),C_index_ci_validation4)

#Fifth fold
#train
train_OS5<-training_set[folds_OS[[5]],]
validation_OS5<-training_set[-folds_OS[[5]],]
train_OS_5<-cph(Surv(Survival.months,OS)~Age+Sex+Marital_status+NX_stage+pulmonary_Met+multi_Met+no_unknown_Met
                 +Surgery_of_primary_site+Chemotherapy+Radiation,data = train_OS5,
                 x=TRUE,y=TRUE,surv = TRUE)
c_index_train5<-rcorrcens(Surv(Survival.months,OS) ~ predict(train_OS_5), data = train_OS5)
Cindex_train5<-1-c_index_train5[1]
Cindex_se_train5<-c_index_train5[4]/2
C_index_ciL_train5<-Cindex_train5-1.96*Cindex_se_train5
C_index_ciU_train5<-Cindex_train5+1.96*Cindex_se_train5
C_index_ci_train5<-paste0(round(C_index_ciL_train5,3),"-",round(C_index_ciU_train5,3))
data.frame(round(Cindex_train5,3),C_index_ci_train5)
#validation
c_index_validation5<-rcorrcens(Surv(Survival.months,OS) ~ predict(train_OS_5,validation_OS5), data = validation_OS5)
Cindex_validation5<-1-c_index_validation5[1]
Cindex_se_validation5<-c_index_validation5[4]/2
C_index_ciL_validation5<-Cindex_validation5-1.96*Cindex_se_validation5
C_index_ciU_validation5<-Cindex_validation5+1.96*Cindex_se_validation5
C_index_ci_validation5<-paste0(round(C_index_ciL_validation5,3),"-",round(C_index_ciU_validation5,3))
data.frame(round(Cindex_validation5,3),C_index_ci_validation5)
}

#8 compare the model(Total model vs Only chemotherapy vs Total model without chemotherapy)
## Total model
{#training
###CSS
train_css<-cph(Surv(Survival.months,CSS)~Age+Sex+Marital_status+NX_stage+pulmonary_Met+multi_Met
                 +Surgery_of_primary_site+Chemotherapy+Radiation,data = training_set,x=TRUE,y=TRUE,surv = TRUE)
c_index_train<-rcorrcens(Surv(Survival.months,CSS) ~ predict(train_css), data = training_set)
Cindex_train<-1-c_index_train[1]
Cindex_se_train<-c_index_train[4]/2
C_index_ciL_train<-Cindex_train-1.96*Cindex_se_train
C_index_ciU_train<-Cindex_train+1.96*Cindex_se_train
C_index_ci_train<-paste0(round(C_index_ciL_train,3),"-",round(C_index_ciU_train,3))
data.frame(round(Cindex_train,3),C_index_ci_train)

#test
Total_model_test<-rcorrcens(Surv(Survival.months,CSS) ~ predict(train_css,test_set), data = test_set)
Cindex_Total_model_test<-1-Total_model_test[1]
Cindex_Total_model_se_test<-Total_model_test[4]/2
C_index_Total_model_ciL_test<-Cindex_Total_model_test-1.96*Cindex_Total_model_se_test
C_index_Total_model_ciU_test<-Cindex_Total_model_test+1.96*Cindex_Total_model_se_test
C_index_Total_model_ci_test<-paste0(round(C_index_Total_model_ciL_test,3),"-",round(C_index_Total_model_ciU_test,3))
data.frame(round(Cindex_Total_model_test,3),C_index_Total_model_ci_test)
###OS
#train
train_OS<-cph(Surv(Survival.months,OS)~Age+Sex+Marital_status+NX_stage+pulmonary_Met+multi_Met+no_unknown_Met
                +Surgery_of_primary_site+Chemotherapy+Radiation,data = training_set,x=TRUE,y=TRUE,surv = TRUE)
c_index_train<-rcorrcens(Surv(Survival.months,OS) ~ predict(train_OS), data = training_set)
Cindex_train<-1-c_index_train[1]
Cindex_se_train<-c_index_train[4]/2
C_index_ciL_train<-Cindex_train-1.96*Cindex_se_train
C_index_ciU_train<-Cindex_train+1.96*Cindex_se_train
C_index_ci_train<-paste0(round(C_index_ciL_train,3),"-",round(C_index_ciU_train,3))
data.frame(round(Cindex_train,3),C_index_ci_train)
#test
Total_model_test<-rcorrcens(Surv(Survival.months,OS) ~ predict(train_OS,test_set), data = test_set)
Cindex_Total_model_test<-1-Total_model_test[1]
Cindex_Total_model_se_test<-Total_model_test[4]/2
C_index_Total_model_ciL_test<-Cindex_Total_model_test-1.96*Cindex_Total_model_se_test
C_index_Total_model_ciU_test<-Cindex_Total_model_test+1.96*Cindex_Total_model_se_test
C_index_Total_model_ci_test<-paste0(round(C_index_Total_model_ciL_test,3),"-",round(C_index_Total_model_ciU_test,3))
data.frame(round(Cindex_Total_model_test,3),C_index_Total_model_ci_test)
}
##only chemotherapy
{###CSS
train_css<-cph(Surv(Survival.months,CSS)~Chemotherapy,data =  training_set,x=TRUE,y=TRUE,surv = TRUE)
c_index_train<-rcorrcens(Surv(Survival.months,CSS) ~ predict(train_css), data = training_set)
Cindex_train<-1-c_index_train[1]
Cindex_se_train<-c_index_train[4]/2
C_index_ciL_train<-Cindex_train-1.96*Cindex_se_train
C_index_ciU_train<-Cindex_train+1.96*Cindex_se_train
C_index_ci_train<-paste0(round(C_index_ciL_train,3),"-",round(C_index_ciU_train,3))
data.frame(round(Cindex_train,3),C_index_ci_train)
  
#test
model_test<-rcorrcens(Surv(Survival.months,CSS) ~ predict(train_css,test_set), data = test_set)
Cindex_model_test<-1-model_test[1]
Cindex_model_se_test<-model_test[4]/2
C_index_model_ciL_test<-Cindex_model_test-1.96*Cindex_model_se_test
C_index_model_ciU_test<-Cindex_model_test+1.96*Cindex_model_se_test
C_index_model_ci_test<-paste0(round(C_index_model_ciL_test,3),"-",round(C_index_model_ciU_test,3))
data.frame(round(Cindex_model_test,3),C_index_model_ci_test)
###OS
#train
train_OS<-cph(Surv(Survival.months,OS)~Chemotherapy,data = training_set,x=TRUE,y=TRUE,surv = TRUE)
c_index_train<-rcorrcens(Surv(Survival.months,OS) ~ predict(train_OS), data = training_set)
Cindex_train<-1-c_index_train[1]
Cindex_se_train<-c_index_train[4]/2
C_index_ciL_train<-Cindex_train-1.96*Cindex_se_train
C_index_ciU_train<-Cindex_train+1.96*Cindex_se_train
C_index_ci_train<-paste0(round(C_index_ciL_train,3),"-",round(C_index_ciU_train,3))
data.frame(round(Cindex_train,3),C_index_ci_train)
#test
Total_model_test<-rcorrcens(Surv(Survival.months,OS) ~ predict(train_OS,test_set), data = test_set)
Cindex_model_test<-1-model_test[1]
Cindex_model_se_test<-model_test[4]/2
C_index_model_ciL_test<-Cindex_model_test-1.96*Cindex_model_se_test
C_index_model_ciU_test<-Cindex_model_test+1.96*Cindex_model_se_test
C_index_model_ci_test<-paste0(round(C_index_model_ciL_test,3),"-",round(C_index_model_ciU_test,3))
data.frame(round(Cindex_model_test,3),C_index_model_ci_test)
}
##Total model without chemotherapy
{
###CSS
train_css<-cph(Surv(Survival.months,CSS)~Age+Sex+Marital_status+NX_stage+pulmonary_Met+multi_Met
                 +Surgery_of_primary_site+Radiation,data = training_set,x=TRUE,y=TRUE,surv = TRUE)
c_index_train<-rcorrcens(Surv(Survival.months,CSS) ~ predict(train_css), data = training_set)
Cindex_train<-1-c_index_train[1]
Cindex_se_train<-c_index_train[4]/2
C_index_ciL_train<-Cindex_train-1.96*Cindex_se_train
C_index_ciU_train<-Cindex_train+1.96*Cindex_se_train
C_index_ci_train<-paste0(round(C_index_ciL_train,3),"-",round(C_index_ciU_train,3))
data.frame(round(Cindex_train,3),C_index_ci_train)
#test
model_test<-rcorrcens(Surv(Survival.months,CSS) ~ predict(train_css,test_set), data = test_set)
Cindex_model_test<-1-model_test[1]
Cindex_model_se_test<-model_test[4]/2
C_index_model_ciL_test<-Cindex_model_test-1.96*Cindex_model_se_test
C_index_model_ciU_test<-Cindex_model_test+1.96*Cindex_model_se_test
C_index_model_ci_test<-paste0(round(C_index_model_ciL_test,3),"-",round(C_index_model_ciU_test,3))
data.frame(round(Cindex_model_test,3),C_index_model_ci_test)
###OS
#train
train_OS<-cph(Surv(Survival.months,OS)~Age+Sex+Marital_status+NX_stage+pulmonary_Met+multi_Met+no_unknown_Met
                +Surgery_of_primary_site+Radiation,data = training_set,x=TRUE,y=TRUE,surv = TRUE)
c_index_train<-rcorrcens(Surv(Survival.months,OS) ~ predict(train_OS), data = training_set)
Cindex_train<-1-c_index_train[1]
Cindex_se_train<-c_index_train[4]/2
C_index_ciL_train<-Cindex_train-1.96*Cindex_se_train
C_index_ciU_train<-Cindex_train+1.96*Cindex_se_train
C_index_ci_train<-paste0(round(C_index_ciL_train,3),"-",round(C_index_ciU_train,3))
data.frame(round(Cindex_train,3),C_index_ci_train)
#test
Total_model_test<-rcorrcens(Surv(Survival.months,OS) ~ predict(train_OS,test_set), data = test_set)
Cindex_model_test<-1-model_test[1]
Cindex_model_se_test<-model_test[4]/2
C_index_model_ciL_test<-Cindex_model_test-1.96*Cindex_model_se_test
C_index_model_ciU_test<-Cindex_model_test+1.96*Cindex_model_se_test
C_index_model_ci_test<-paste0(round(C_index_model_ciL_test,3),"-",round(C_index_model_ciU_test,3))
data.frame(round(Cindex_model_test,3),C_index_model_ci_test)
}

#模型比较
#CSS
#total
train_css_total<-cph(Surv(Survival.months,CSS)~Age+Sex+Marital_status+NX_stage+pulmonary_Met+multi_Met
               +Surgery_of_primary_site+Chemotherapy+Radiation,data = training_set,x=TRUE,y=TRUE,surv = TRUE)
#only Chemotherapy
train_css_chem<-cph(Surv(Survival.months,CSS)~Chemotherapy,data =  training_set,x=TRUE,y=TRUE,surv = TRUE)
#total without Chemotherapy
train_css_without<-cph(Surv(Survival.months,CSS)~Age+Sex+Marital_status+NX_stage+pulmonary_Met+multi_Met
                       +Surgery_of_primary_site+Radiation,data = training_set,x=TRUE,y=TRUE,surv = TRUE)
#compare
compareC(training_set$Survival.months,training_set$CSS,-train_css_total$linear.predictors,-train_css_chem$linear.predictors)
compareC(training_set$Survival.months,training_set$CSS,-train_css_total$linear.predictors,-train_css_without$linear.predictors)

#total
train_OS_total<-cph(Surv(Survival.months,OS)~Age+Sex+Marital_status+NX_stage+pulmonary_Met+multi_Met+no_unknown_Met
              +Surgery_of_primary_site+Chemotherapy+Radiation,data = training_set,x=TRUE,y=TRUE,surv = TRUE)
#only Chemotherapy
train_OS_chem<-cph(Surv(Survival.months,OS)~Chemotherapy,data = training_set,x=TRUE,y=TRUE,surv = TRUE)
#total without Chemotherapy
train_OS_without<-cph(Surv(Survival.months,OS)~Age+Sex+Marital_status+NX_stage+pulmonary_Met+multi_Met+no_unknown_Met
              +Surgery_of_primary_site+Radiation,data = training_set,x=TRUE,y=TRUE,surv = TRUE)
#compare
compareC(training_set$Survival.months,training_set$OS,-train_OS_total$linear.predictors,-train_OS_chem$linear.predictors)
compareC(training_set$Survival.months,training_set$OS,-train_OS_total$linear.predictors,-train_OS_without$linear.predictors)

#9 1year and 2year OS/CSS C-index or AUC
#C-index1year
{#CSS
#train
training_set$status_1year<-ifelse(training_set$Survival.months>12,0,training_set$CSS)
training_set$time_1year<-ifelse(training_set$Survival.months>12,12,training_set$Survival.months)
train_css<-cph(Surv(time_1year,status_1year)~Age+Sex+Marital_status+NX_stage+pulmonary_Met+multi_Met
               +Surgery_of_primary_site+Chemotherapy+Radiation,data = training_set,x=TRUE,y=TRUE,surv = TRUE)
c_index_train<-rcorrcens(Surv(time_1year,status_1year) ~ predict(train_css), data = training_set)
Cindex_train<-1-c_index_train[1]
Cindex_se_train<-c_index_train[4]/2
C_index_ciL_train<-Cindex_train-1.96*Cindex_se_train
C_index_ciU_train<-Cindex_train+1.96*Cindex_se_train
C_index_ci_train<-paste0(round(C_index_ciL_train,3),"-",round(C_index_ciU_train,3))
data.frame(round(Cindex_train,3),C_index_ci_train)
#test
test_set$status_1year<-ifelse(test_set$Survival.months>12,0,test_set$CSS)
test_set$time_1year<-ifelse(test_set$Survival.months>12,12,test_set$Survival.months)
test_1year<-rcorrcens(Surv(time_1year,status_1year) ~ predict(train_css,test_set), data = test_set)
Cindex_1year_test<-1-test_1year[1]
Cindex_se_1year_test<-test_1year[4]/2
C_index_1year_ciL_test<-Cindex_1year_test-1.96*Cindex_se_1year_test
C_index_1year_ciU_test<-Cindex_1year_test+1.96*Cindex_se_1year_test
C_index_1year_ci_test<-paste0(round(C_index_1year_ciL_test,3),"-",round(C_index_1year_ciU_test,3))
data.frame(round(Cindex_1year_test,3),C_index_1year_ci_test)
#OS
#train
training_set$status_1year<-ifelse(training_set$Survival.months>12,0,training_set$OS)
training_set$time_1year<-ifelse(training_set$Survival.months>12,12,training_set$Survival.months)
train_OS<-cph(Surv(time_1year,status_1year)~Age+Sex+Marital_status+NX_stage+pulmonary_Met+multi_Met+no_unknown_Met
              +Surgery_of_primary_site+Chemotherapy+Radiation,data = training_set,x=TRUE,y=TRUE,surv = TRUE)
c_index_train<-rcorrcens(Surv(time_1year,status_1year) ~ predict(train_OS), data = training_set)
Cindex_train<-1-c_index_train[1]
Cindex_se_train<-c_index_train[4]/2
C_index_ciL_train<-Cindex_train-1.96*Cindex_se_train
C_index_ciU_train<-Cindex_train+1.96*Cindex_se_train
C_index_ci_train<-paste0(round(C_index_ciL_train,3),"-",round(C_index_ciU_train,3))
data.frame(round(Cindex_train,3),C_index_ci_train)
#test
test_set$status_1year<-ifelse(test_set$Survival.months>12,0,test_set$OS)
test_set$time_1year<-ifelse(test_set$Survival.months>12,12,test_set$Survival.months)
test<-rcorrcens(Surv(time_1year,status_1year) ~ predict(train_OS,test_set), data = test_set)
Cindex_test<-1-test[1]
Cindex_se_test<-test[4]/2
C_index_ciL_test<-Cindex_test-1.96*Cindex_se_test
C_index_ciU_test<-Cindex_test+1.96*Cindex_se_test
C_index_ci_test<-paste0(round(C_index_ciL_test,3),"-",round(C_index_ciU_test,3))
data.frame(round(Cindex_test,3),C_index_ci_test)
}
#C-index 2year
{
#CSS
#train
training_set$status_2year<-ifelse(training_set$Survival.months>24,0,training_set$CSS)
training_set$time_2year<-ifelse(training_set$Survival.months>24,24,training_set$Survival.months)
train_css<-cph(Surv(time_2year,status_2year)~Age+Sex+Marital_status+NX_stage+pulmonary_Met+multi_Met
               +Surgery_of_primary_site+Chemotherapy+Radiation,data = training_set,x=TRUE,y=TRUE,surv = TRUE)
c_index_train<-rcorrcens(Surv(time_2year,status_2year) ~ predict(train_css), data = training_set)
Cindex_train<-1-c_index_train[1]
Cindex_se_train<-c_index_train[4]/2
C_index_ciL_train<-Cindex_train-1.96*Cindex_se_train
C_index_ciU_train<-Cindex_train+1.96*Cindex_se_train
C_index_ci_train<-paste0(round(C_index_ciL_train,3),"-",round(C_index_ciU_train,3))
data.frame(round(Cindex_train,3),C_index_ci_train)
#test
test_set$status_2year<-ifelse(test_set$Survival.months>24,0,test_set$CSS)
test_set$time_2year<-ifelse(test_set$Survival.months>24,24,test_set$Survival.months)
test_2year<-rcorrcens(Surv(time_2year,status_2year) ~ predict(train_css,test_set), data = test_set)
Cindex_2year_test<-1-test_2year[1]
Cindex_se_2year_test<-test_2year[4]/2
C_index_2year_ciL_test<-Cindex_2year_test-1.96*Cindex_se_2year_test
C_index_2year_ciU_test<-Cindex_2year_test+1.96*Cindex_se_2year_test
C_index_2year_ci_test<-paste0(round(C_index_2year_ciL_test,3),"-",round(C_index_2year_ciU_test,3))
data.frame(round(Cindex_2year_test,3),C_index_2year_ci_test)
#OS
#train
training_set$status_2year<-ifelse(training_set$Survival.months>24,0,training_set$OS)
training_set$time_2year<-ifelse(training_set$Survival.months>24,24,training_set$Survival.months)
train_OS<-cph(Surv(time_2year,status_2year)~Age+Sex+Marital_status+NX_stage+pulmonary_Met+multi_Met+no_unknown_Met
              +Surgery_of_primary_site+Chemotherapy+Radiation,data = training_set,x=TRUE,y=TRUE,surv = TRUE)
c_index_train<-rcorrcens(Surv(time_2year,status_2year) ~ predict(train_OS), data = training_set)
Cindex_train<-1-c_index_train[1]
Cindex_se_train<-c_index_train[4]/2
C_index_ciL_train<-Cindex_train-1.96*Cindex_se_train
C_index_ciU_train<-Cindex_train+1.96*Cindex_se_train
C_index_ci_train<-paste0(round(C_index_ciL_train,3),"-",round(C_index_ciU_train,3))
data.frame(round(Cindex_train,3),C_index_ci_train)
#test
test_set$status_2year<-ifelse(test_set$Survival.months>24,0,test_set$OS)
test_set$time_2year<-ifelse(test_set$Survival.months>24,24,test_set$Survival.months)
test<-rcorrcens(Surv(time_2year,status_2year) ~ predict(train_OS,test_set), data = test_set)
Cindex_test<-1-test[1]
Cindex_se_test<-test[4]/2
C_index_ciL_test<-Cindex_test-1.96*Cindex_se_test
C_index_ciU_test<-Cindex_test+1.96*Cindex_se_test
C_index_ci_test<-paste0(round(C_index_ciL_test,3),"-",round(C_index_ciU_test,3))
data.frame(round(Cindex_test,3),C_index_ci_test)
}
#AUC 1-2year
{#CSS
#train set
css_model<-cph(Surv(Survival.months,CSS)~Age+Sex+Marital_status+NX_stage+pulmonary_Met+multi_Met
                +Surgery_of_primary_site+Chemotherapy+Radiation,data = training_set,
                x=TRUE,y=TRUE,surv = TRUE)
pred_train<-predict(css_model,training_set,type="lp")
css_train<-data.frame(time=training_set[,"Survival.months"],
                       status=training_set[,"CSS"],
                       score=pred_train)
roc_train_css<-timeROC(T=css_train$time, delta = css_train$status,marker = css_train$score, cause = 1,
                        weighting="marginal",times = c(12,24),ROC = TRUE,iid = TRUE)
auc_train_css<-roc_train_css[["AUC"]]
se_train_css<-roc_train_css[["inference"]][["vect_sd_1"]]/2
ciL_train_css<-auc_train_css-1.96*se_train_css
ciU_train_css<-auc_train_css+1.96*se_train_css
ci95_train_css<-paste0(round(ciL_train_css,3),"-",round(ciU_train_css,3))
AUC_train_css<-data.frame(round(auc_train_css,3),ci95_train_css)
AUC_train_css
#test set
pred_test<-predict(css_model,test_set,type="lp")
css_test<-data.frame(time=test_set[,"Survival.months"],
                      status=test_set[,"CSS"],
                      score=pred_test)
roc_test_css<-timeROC(T=css_test$time, delta = css_test$status,marker = css_test$score, cause = 1,
                       weighting="marginal",times = c(12,24),ROC = TRUE,iid = TRUE)
auc_test_css<-roc_test_css[["AUC"]]
se_test_css<-roc_test_css[["inference"]][["vect_sd_1"]]/2
ciL_test_css<-auc_test_css-1.96*se_test_css
ciU_test_css<-auc_test_css+1.96*se_test_css
ci95_test_css<-paste0(round(ciL_test_css,3),"-",round(ciU_test_css,3))
AUC_test_css<-data.frame(round(auc_test_css,3),ci95_test_css)
AUC_test_css
#OS
#train set
OS_model<-cph(Surv(Survival.months,OS)~Age+Sex+Marital_status+NX_stage+pulmonary_Met+multi_Met+no_unknown_Met
              +Surgery_of_primary_site+Chemotherapy+Radiation,data = training_set,
               x=TRUE,y=TRUE,surv = TRUE)
pred_train<-predict(OS_model,training_set,type="lp")
OS_train<-data.frame(time=training_set[,"Survival.months"],
                      status=training_set[,"OS"],
                      score=pred_train)
roc_train_OS<-timeROC(T=OS_train$time, delta = OS_train$status,marker = OS_train$score, cause = 1,
                       weighting="marginal",times = c(12,24),ROC = TRUE,iid = TRUE)
auc_train_OS<-roc_train_OS[["AUC"]]
se_train_OS<-roc_train_OS[["inference"]][["vect_sd_1"]]/2
ciL_train_OS<-auc_train_OS-1.96*se_train_OS
ciU_train_OS<-auc_train_OS+1.96*se_train_OS
ci95_train_OS<-paste0(round(ciL_train_OS,3),"-",round(ciU_train_OS,3))
AUC_train_OS<-data.frame(round(auc_train_OS,3),ci95_train_OS)
AUC_train_OS
#test set
pred_test<-predict(OS_model,test_set,type="lp")
OS_test<-data.frame(time=test_set[,"Survival.months"],
                      status=test_set[,"OS"],
                      score=pred_test)
roc_test_OS<-timeROC(T=OS_test$time, delta = OS_test$status,marker = OS_test$score, cause = 1,
                       weighting="marginal",times = c(12,24),ROC = TRUE,iid = TRUE)
auc_test_OS<-roc_test_OS[["AUC"]]
se_test_OS<-roc_test_OS[["inference"]][["vect_sd_1"]]/2
ciL_test_OS<-auc_test_OS-1.96*se_test_OS
ciU_test_OS<-auc_test_OS+1.96*se_test_OS
ci95_test_OS<-paste0(round(ciL_test_OS,3),"-",round(ciU_test_OS,3))
AUC_test_OS<-data.frame(round(auc_test_OS,3),ci95_test_OS)
AUC_test_OS
}
#10 nomogram
##10.1 CSS
dd_css<-datadist(training_set)
options(datadist="dd_css")
f<-cph(Surv(Survival.months,CSS)~Age+Sex+Marital_status+NX_stage+pulmonary_Met+multi_Met
       +Surgery_of_primary_site+Chemotherapy+Radiation,data = training_set,
       x=TRUE,y=TRUE,surv = TRUE)
survival<-Survival(f)
survival1<-function(x)survival(12,x)
survival2<-function(x)survival(24,x)
nom<-nomogram(f,fun = list(survival1,survival2),lp=F,
              fun.at = c(0.05,seq(0.1,0.9,by=0.05),0.95),
              funlabel = c('1 year survival probability','2 year survival probability'))
plot(nom)

##10.2 OS
dd_OS<-datadist(training_set)
options(datadist="dd_OS")
f<-cph(Surv(Survival.months,OS)~Age+Sex+Marital_status+NX_stage+pulmonary_Met+multi_Met+no_unknown_Met
       +Surgery_of_primary_site+Chemotherapy+Radiation,data = training_set,
       x=TRUE,y=TRUE,surv = TRUE)
survival<-Survival(f)
survival1<-function(x)survival(12,x)
survival2<-function(x)survival(24,x)
nom<-nomogram(f,fun = list(survival1,survival2),lp=F,
              fun.at = c(0.05,seq(0.1,0.9,by=0.05),0.95),
              funlabel = c('1 year survival probability','2 year survival probability'))
plot(nom)

#11 subgroup with T stage/N stage
##T stage subgroup
train_T0<- subset(training_set,training_set$T_stage==1);test_T0<- subset(test_set,test_set$T_stage==1)
train_T1<- subset(training_set,training_set$T_stage==2);test_T1<- subset(test_set,test_set$T_stage==2)
train_T2<- subset(training_set,training_set$T_stage==3);test_T2<- subset(test_set,test_set$T_stage==3)
train_T3<- subset(training_set,training_set$T_stage==4);test_T3<- subset(test_set,test_set$T_stage==4)
train_T4<- subset(training_set,training_set$T_stage==5);test_T4<- subset(test_set,test_set$T_stage==5)
train_TX<- subset(training_set,training_set$T_stage==6);test_TX<- subset(test_set,test_set$T_stage==6)

##T0
#CSS
{
T0_CSS_Surv<-Surv(time = train_T0$Survival.months,event = train_T0$CSS)
CSS_multi<-as.formula(paste0("T0_CSS_Surv~Age+Sex+Marital_status+NX_stage+pulmonary_Met+multi_Met+Surgery_of_primary_site+Chemotherapy+Radiation"))
CSS_MultiCox<-coxph(CSS_multi,data=train_T0)
CSS_MultiSum<-summary(CSS_MultiCox)
CSS_MHR<-round(CSS_MultiSum$coefficients[,2],3)
CSS_MPV<-round(CSS_MultiSum$coefficients[,5],3)
CSS_MCIL<-round(CSS_MultiSum$conf.int[,3],3)
CSS_MCIU<-round(CSS_MultiSum$conf.int[,4],3)
CSS_MCI<-paste0(CSS_MCIL,"-",CSS_MCIU)
CSS_MultiModel<-data.frame("Hazard Ratio"=CSS_MHR,
                             "CI_95"=CSS_MCI,
                             "P value"=CSS_MPV)
CSS_MultiModel
#train
train_css<-cph(Surv(Survival.months,CSS)~Age+Sex+Marital_status+NX_stage+pulmonary_Met+multi_Met
               +Surgery_of_primary_site+Chemotherapy+Radiation,data = train_T0,x=TRUE,y=TRUE,surv = TRUE)
c_index_train<-rcorrcens(Surv(Survival.months,CSS) ~ predict(train_css), data = train_T0)
Cindex_train<-1-c_index_train[1]
Cindex_se_train<-c_index_train[4]/2
C_index_ciL_train<-Cindex_train-1.96*Cindex_se_train
C_index_ciU_train<-Cindex_train+1.96*Cindex_se_train
C_index_ci_train<-paste0(round(C_index_ciL_train,3),"-",round(C_index_ciU_train,3))
data.frame(round(Cindex_train,3),C_index_ci_train)

#test
Total_model_test<-rcorrcens(Surv(Survival.months,CSS) ~ predict(train_css,test_T0), data = test_T0)
Cindex_Total_model_test<-1-Total_model_test[1]
Cindex_Total_model_se_test<-Total_model_test[4]/2
C_index_Total_model_ciL_test<-Cindex_Total_model_test-1.96*Cindex_Total_model_se_test
C_index_Total_model_ciU_test<-Cindex_Total_model_test+1.96*Cindex_Total_model_se_test
C_index_Total_model_ci_test<-paste0(round(C_index_Total_model_ciL_test,3),"-",round(C_index_Total_model_ciU_test,3))
data.frame(round(Cindex_Total_model_test,3),C_index_Total_model_ci_test)
}
#OS
{
T0_OS_Surv<-Surv(time = train_T0$Survival.months,event = train_T0$OS)
OS_multi<-as.formula(paste0("T0_OS_Surv~Age+Sex+Marital_status+NX_stage+pulmonary_Met+multi_Met+no_unknown_Met+Surgery_of_primary_site+Chemotherapy+Radiation"))
OS_MultiCox<-coxph(OS_multi,data=train_T0)
OS_MultiSum<-summary(OS_MultiCox)
OS_MHR<-round(OS_MultiSum$coefficients[,2],3)
OS_MPV<-round(OS_MultiSum$coefficients[,5],3)
OS_MCIL<-round(OS_MultiSum$conf.int[,3],3)
OS_MCIU<-round(OS_MultiSum$conf.int[,4],3)
OS_MCI<-paste0(OS_MCIL,"-",OS_MCIU)
OS_MultiModel<-data.frame("Hazard Ratio"=OS_MHR,
                            "CI_95"=OS_MCI,
                            "P value"=OS_MPV)
OS_MultiModel
#train
train_OS<-cph(Surv(Survival.months,OS)~Age+Sex+Marital_status+NX_stage+pulmonary_Met+multi_Met+no_unknown_Met
              +Surgery_of_primary_site+Chemotherapy+Radiation,data = train_T0,x=TRUE,y=TRUE,surv = TRUE)
c_index_train<-rcorrcens(Surv(Survival.months,OS) ~ predict(train_OS), data = train_T0)
Cindex_train<-1-c_index_train[1]
Cindex_se_train<-c_index_train[4]/2
C_index_ciL_train<-Cindex_train-1.96*Cindex_se_train
C_index_ciU_train<-Cindex_train+1.96*Cindex_se_train
C_index_ci_train<-paste0(round(C_index_ciL_train,3),"-",round(C_index_ciU_train,3))
data.frame(round(Cindex_train,3),C_index_ci_train)
#test
OStest<-rcorrcens(Surv(Survival.months,OS) ~ predict(train_OS,test_T0), data = test_T0)
Cindex_OStest<-1-OStest[1]
Cindex_OSse_test<-OStest[4]/2
C_index_OSciL_test<-Cindex_OStest-1.96*Cindex_OSse_test
C_index_OSciU_test<-Cindex_OStest+1.96*Cindex_OSse_test
C_index_OSci_test<-paste0(round(C_index_OSciL_test,3),"-",round(C_index_OSciU_test,3))
data.frame(round(Cindex_OStest,3),C_index_OSci_test)
}
##T1
#CSS
{
T1_CSS_Surv<-Surv(time = train_T1$Survival.months,event = train_T1$CSS)
CSS_multi<-as.formula(paste0("T1_CSS_Surv~Age+Sex+Marital_status+NX_stage+pulmonary_Met+multi_Met+Surgery_of_primary_site+Chemotherapy+Radiation"))
CSS_MultiCox<-coxph(CSS_multi,data=train_T1)
CSS_MultiSum<-summary(CSS_MultiCox)
CSS_MHR<-round(CSS_MultiSum$coefficients[,2],3)
CSS_MPV<-round(CSS_MultiSum$coefficients[,5],3)
CSS_MCIL<-round(CSS_MultiSum$conf.int[,3],3)
CSS_MCIU<-round(CSS_MultiSum$conf.int[,4],3)
CSS_MCI<-paste0(CSS_MCIL,"-",CSS_MCIU)
CSS_MultiModel<-data.frame("Hazard Ratio"=CSS_MHR,
                             "CI_95"=CSS_MCI,
                             "P value"=CSS_MPV)
CSS_MultiModel
#train
train_css<-cph(Surv(Survival.months,CSS)~Age+Sex+Marital_status+NX_stage+pulmonary_Met+multi_Met
               +Surgery_of_primary_site+Chemotherapy+Radiation,data = train_T1,x=TRUE,y=TRUE,surv = TRUE)
c_index_train<-rcorrcens(Surv(Survival.months,CSS) ~ predict(train_css), data = train_T1)
Cindex_train<-1-c_index_train[1]
Cindex_se_train<-c_index_train[4]/2
C_index_ciL_train<-Cindex_train-1.96*Cindex_se_train
C_index_ciU_train<-Cindex_train+1.96*Cindex_se_train
C_index_ci_train<-paste0(round(C_index_ciL_train,3),"-",round(C_index_ciU_train,3))
data.frame(round(Cindex_train,3),C_index_ci_train)
#test
Total_model_test<-rcorrcens(Surv(Survival.months,CSS) ~ predict(train_css,test_T1), data = test_T1)
Cindex_Total_model_test<-1-Total_model_test[1]
Cindex_Total_model_se_test<-Total_model_test[4]/2
C_index_Total_model_ciL_test<-Cindex_Total_model_test-1.96*Cindex_Total_model_se_test
C_index_Total_model_ciU_test<-Cindex_Total_model_test+1.96*Cindex_Total_model_se_test
C_index_Total_model_ci_test<-paste0(round(C_index_Total_model_ciL_test,3),"-",round(C_index_Total_model_ciU_test,3))
data.frame(round(Cindex_Total_model_test,3),C_index_Total_model_ci_test)
}
#OS
{
T1_OS_Surv<-Surv(time = train_T1$Survival.months,event = train_T1$OS)
OS_multi<-as.formula(paste0("T1_OS_Surv~Age+Sex+Marital_status+NX_stage+pulmonary_Met+multi_Met+no_unknown_Met+Surgery_of_primary_site+Chemotherapy+Radiation"))
OS_MultiCox<-coxph(OS_multi,data=train_T1)
OS_MultiSum<-summary(OS_MultiCox)
OS_MHR<-round(OS_MultiSum$coefficients[,2],3)
OS_MPV<-round(OS_MultiSum$coefficients[,5],3)
OS_MCIL<-round(OS_MultiSum$conf.int[,3],3)
OS_MCIU<-round(OS_MultiSum$conf.int[,4],3)
OS_MCI<-paste0(OS_MCIL,"-",OS_MCIU)
OS_MultiModel<-data.frame("Hazard Ratio"=OS_MHR,
                            "CI_95"=OS_MCI,
                            "P value"=OS_MPV)
OS_MultiModel
#train
train_OS<-cph(Surv(Survival.months,OS)~Age+Sex+Marital_status+NX_stage+pulmonary_Met+multi_Met+no_unknown_Met
                +Surgery_of_primary_site+Chemotherapy+Radiation,data = train_T1,x=TRUE,y=TRUE,surv = TRUE)
c_index_train<-rcorrcens(Surv(Survival.months,OS) ~ predict(train_OS), data = train_T1)
Cindex_train<-1-c_index_train[1]
Cindex_se_train<-c_index_train[4]/2
C_index_ciL_train<-Cindex_train-1.96*Cindex_se_train
C_index_ciU_train<-Cindex_train+1.96*Cindex_se_train
C_index_ci_train<-paste0(round(C_index_ciL_train,3),"-",round(C_index_ciU_train,3))
data.frame(round(Cindex_train,3),C_index_ci_train)
#test
OStest<-rcorrcens(Surv(Survival.months,OS) ~ predict(train_OS,test_T1), data = test_T1)
Cindex_OStest<-1-OStest[1]
Cindex_OSse_test<-OStest[4]/2
C_index_OSciL_test<-Cindex_OStest-1.96*Cindex_OSse_test
C_index_OSciU_test<-Cindex_OStest+1.96*Cindex_OSse_test
C_index_OSci_test<-paste0(round(C_index_OSciL_test,3),"-",round(C_index_OSciU_test,3))
data.frame(round(Cindex_OStest,3),C_index_OSci_test)
}
##T2
#CSS
{
  T2_CSS_Surv<-Surv(time = train_T2$Survival.months,event = train_T2$CSS)
  CSS_multi<-as.formula(paste0("T2_CSS_Surv~Age+Sex+Marital_status+NX_stage+pulmonary_Met+multi_Met+Surgery_of_primary_site+Chemotherapy+Radiation"))
  CSS_MultiCox<-coxph(CSS_multi,data=train_T2)
  CSS_MultiSum<-summary(CSS_MultiCox)
  CSS_MHR<-round(CSS_MultiSum$coefficients[,2],3)
  CSS_MPV<-round(CSS_MultiSum$coefficients[,5],3)
  CSS_MCIL<-round(CSS_MultiSum$conf.int[,3],3)
  CSS_MCIU<-round(CSS_MultiSum$conf.int[,4],3)
  CSS_MCI<-paste0(CSS_MCIL,"-",CSS_MCIU)
  CSS_MultiModel<-data.frame("Hazard Ratio"=CSS_MHR,
                             "CI_95"=CSS_MCI,
                             "P value"=CSS_MPV)
  CSS_MultiModel
  #train
  train_css<-cph(Surv(Survival.months,CSS)~Age+Sex+Marital_status+NX_stage+pulmonary_Met+multi_Met
                 +Surgery_of_primary_site+Chemotherapy+Radiation,data = train_T2,x=TRUE,y=TRUE,surv = TRUE)
  c_index_train<-rcorrcens(Surv(Survival.months,CSS) ~ predict(train_css), data = train_T2)
  Cindex_train<-1-c_index_train[1]
  Cindex_se_train<-c_index_train[4]/2
  C_index_ciL_train<-Cindex_train-1.96*Cindex_se_train
  C_index_ciU_train<-Cindex_train+1.96*Cindex_se_train
  C_index_ci_train<-paste0(round(C_index_ciL_train,3),"-",round(C_index_ciU_train,3))
  data.frame(round(Cindex_train,3),C_index_ci_train)
  
  #test
  Total_model_test<-rcorrcens(Surv(Survival.months,CSS) ~ predict(train_css,test_T2), data = test_T2)
  Cindex_Total_model_test<-1-Total_model_test[1]
  Cindex_Total_model_se_test<-Total_model_test[4]/2
  C_index_Total_model_ciL_test<-Cindex_Total_model_test-1.96*Cindex_Total_model_se_test
  C_index_Total_model_ciU_test<-Cindex_Total_model_test+1.96*Cindex_Total_model_se_test
  C_index_Total_model_ci_test<-paste0(round(C_index_Total_model_ciL_test,3),"-",round(C_index_Total_model_ciU_test,3))
  data.frame(round(Cindex_Total_model_test,3),C_index_Total_model_ci_test)
}
#OS
{
  T2_OS_Surv<-Surv(time = train_T2$Survival.months,event = train_T2$OS)
  OS_multi<-as.formula(paste0("T2_OS_Surv~Age+Sex+Marital_status+NX_stage+pulmonary_Met+multi_Met+no_unknown_Met+Surgery_of_primary_site+Chemotherapy+Radiation"))
  OS_MultiCox<-coxph(OS_multi,data=train_T2)
  OS_MultiSum<-summary(OS_MultiCox)
  OS_MHR<-round(OS_MultiSum$coefficients[,2],3)
  OS_MPV<-round(OS_MultiSum$coefficients[,5],3)
  OS_MCIL<-round(OS_MultiSum$conf.int[,3],3)
  OS_MCIU<-round(OS_MultiSum$conf.int[,4],3)
  OS_MCI<-paste0(OS_MCIL,"-",OS_MCIU)
  OS_MultiModel<-data.frame("Hazard Ratio"=OS_MHR,
                            "CI_95"=OS_MCI,
                            "P value"=OS_MPV)
  OS_MultiModel
  #train
  train_OS<-cph(Surv(Survival.months,OS)~Age+Sex+Marital_status+NX_stage+pulmonary_Met+multi_Met+no_unknown_Met
                +Surgery_of_primary_site+Chemotherapy+Radiation,data = train_T2,x=TRUE,y=TRUE,surv = TRUE)
  c_index_train<-rcorrcens(Surv(Survival.months,OS) ~ predict(train_OS), data = train_T2)
  Cindex_train<-1-c_index_train[1]
  Cindex_se_train<-c_index_train[4]/2
  C_index_ciL_train<-Cindex_train-1.96*Cindex_se_train
  C_index_ciU_train<-Cindex_train+1.96*Cindex_se_train
  C_index_ci_train<-paste0(round(C_index_ciL_train,3),"-",round(C_index_ciU_train,3))
  data.frame(round(Cindex_train,3),C_index_ci_train)
  #test
  OStest<-rcorrcens(Surv(Survival.months,OS) ~ predict(train_OS,test_T2), data = test_T2)
  Cindex_OStest<-1-OStest[1]
  Cindex_OSse_test<-OStest[4]/2
  C_index_OSciL_test<-Cindex_OStest-1.96*Cindex_OSse_test
  C_index_OSciU_test<-Cindex_OStest+1.96*Cindex_OSse_test
  C_index_OSci_test<-paste0(round(C_index_OSciL_test,3),"-",round(C_index_OSciU_test,3))
  data.frame(round(Cindex_OStest,3),C_index_OSci_test)
}
##T3
#CSS
{
  T3_CSS_Surv<-Surv(time = train_T3$Survival.months,event = train_T3$CSS)
  CSS_multi<-as.formula(paste0("T3_CSS_Surv~Age+Sex+Marital_status+NX_stage+pulmonary_Met+multi_Met+Surgery_of_primary_site+Chemotherapy+Radiation"))
  CSS_MultiCox<-coxph(CSS_multi,data=train_T3)
  CSS_MultiSum<-summary(CSS_MultiCox)
  CSS_MHR<-round(CSS_MultiSum$coefficients[,2],3)
  CSS_MPV<-round(CSS_MultiSum$coefficients[,5],3)
  CSS_MCIL<-round(CSS_MultiSum$conf.int[,3],3)
  CSS_MCIU<-round(CSS_MultiSum$conf.int[,4],3)
  CSS_MCI<-paste0(CSS_MCIL,"-",CSS_MCIU)
  CSS_MultiModel<-data.frame("Hazard Ratio"=CSS_MHR,
                             "CI_95"=CSS_MCI,
                             "P value"=CSS_MPV)
  CSS_MultiModel
  #train
  train_css<-cph(Surv(Survival.months,CSS)~Age+Sex+Marital_status+NX_stage+pulmonary_Met+multi_Met
                 +Surgery_of_primary_site+Chemotherapy+Radiation,data = train_T3,x=TRUE,y=TRUE,surv = TRUE)
  c_index_train<-rcorrcens(Surv(Survival.months,CSS) ~ predict(train_css), data = train_T3)
  Cindex_train<-1-c_index_train[1]
  Cindex_se_train<-c_index_train[4]/2
  C_index_ciL_train<-Cindex_train-1.96*Cindex_se_train
  C_index_ciU_train<-Cindex_train+1.96*Cindex_se_train
  C_index_ci_train<-paste0(round(C_index_ciL_train,3),"-",round(C_index_ciU_train,3))
  data.frame(round(Cindex_train,3),C_index_ci_train)
  #test
  Total_model_test<-rcorrcens(Surv(Survival.months,CSS) ~ predict(train_css,test_T3), data = test_T3)
  Cindex_Total_model_test<-1-Total_model_test[1]
  Cindex_Total_model_se_test<-Total_model_test[4]/2
  C_index_Total_model_ciL_test<-Cindex_Total_model_test-1.96*Cindex_Total_model_se_test
  C_index_Total_model_ciU_test<-Cindex_Total_model_test+1.96*Cindex_Total_model_se_test
  C_index_Total_model_ci_test<-paste0(round(C_index_Total_model_ciL_test,3),"-",round(C_index_Total_model_ciU_test,3))
  data.frame(round(Cindex_Total_model_test,3),C_index_Total_model_ci_test)
}
#OS
{
  T3_OS_Surv<-Surv(time = train_T3$Survival.months,event = train_T3$OS)
  OS_multi<-as.formula(paste0("T3_OS_Surv~Age+Sex+Marital_status+NX_stage+pulmonary_Met+multi_Met+no_unknown_Met+Surgery_of_primary_site+Chemotherapy+Radiation"))
  OS_MultiCox<-coxph(OS_multi,data=train_T3)
  OS_MultiSum<-summary(OS_MultiCox)
  OS_MHR<-round(OS_MultiSum$coefficients[,2],3)
  OS_MPV<-round(OS_MultiSum$coefficients[,5],3)
  OS_MCIL<-round(OS_MultiSum$conf.int[,3],3)
  OS_MCIU<-round(OS_MultiSum$conf.int[,4],3)
  OS_MCI<-paste0(OS_MCIL,"-",OS_MCIU)
  OS_MultiModel<-data.frame("Hazard Ratio"=OS_MHR,
                            "CI_95"=OS_MCI,
                            "P value"=OS_MPV)
  OS_MultiModel
  #train
  train_OS<-cph(Surv(Survival.months,OS)~Age+Sex+Marital_status+NX_stage+pulmonary_Met+multi_Met+no_unknown_Met
                +Surgery_of_primary_site+Chemotherapy+Radiation,data = train_T3,x=TRUE,y=TRUE,surv = TRUE)
  c_index_train<-rcorrcens(Surv(Survival.months,OS) ~ predict(train_OS), data = train_T3)
  Cindex_train<-1-c_index_train[1]
  Cindex_se_train<-c_index_train[4]/2
  C_index_ciL_train<-Cindex_train-1.96*Cindex_se_train
  C_index_ciU_train<-Cindex_train+1.96*Cindex_se_train
  C_index_ci_train<-paste0(round(C_index_ciL_train,3),"-",round(C_index_ciU_train,3))
  data.frame(round(Cindex_train,3),C_index_ci_train)
  #test
  OStest<-rcorrcens(Surv(Survival.months,OS) ~ predict(train_OS,test_T3), data = test_T3)
  Cindex_OStest<-1-OStest[1]
  Cindex_OSse_test<-OStest[4]/2
  C_index_OSciL_test<-Cindex_OStest-1.96*Cindex_OSse_test
  C_index_OSciU_test<-Cindex_OStest+1.96*Cindex_OSse_test
  C_index_OSci_test<-paste0(round(C_index_OSciL_test,3),"-",round(C_index_OSciU_test,3))
  data.frame(round(Cindex_OStest,3),C_index_OSci_test)
}
##T4
#CSS
{
  T4_CSS_Surv<-Surv(time = train_T4$Survival.months,event = train_T4$CSS)
  CSS_multi<-as.formula(paste0("T4_CSS_Surv~Age+Sex+Marital_status+NX_stage+pulmonary_Met+multi_Met+Surgery_of_primary_site+Chemotherapy+Radiation"))
  CSS_MultiCox<-coxph(CSS_multi,data=train_T4)
  CSS_MultiSum<-summary(CSS_MultiCox)
  CSS_MHR<-round(CSS_MultiSum$coefficients[,2],3)
  CSS_MPV<-round(CSS_MultiSum$coefficients[,5],3)
  CSS_MCIL<-round(CSS_MultiSum$conf.int[,3],3)
  CSS_MCIU<-round(CSS_MultiSum$conf.int[,4],3)
  CSS_MCI<-paste0(CSS_MCIL,"-",CSS_MCIU)
  CSS_MultiModel<-data.frame("Hazard Ratio"=CSS_MHR,
                             "CI_95"=CSS_MCI,
                             "P value"=CSS_MPV)
  CSS_MultiModel
  #train
  train_css<-cph(Surv(Survival.months,CSS)~Age+Sex+Marital_status+NX_stage+pulmonary_Met+multi_Met
                 +Surgery_of_primary_site+Chemotherapy+Radiation,data = train_T4,x=TRUE,y=TRUE,surv = TRUE)
  c_index_train<-rcorrcens(Surv(Survival.months,CSS) ~ predict(train_css), data = train_T4)
  Cindex_train<-1-c_index_train[1]
  Cindex_se_train<-c_index_train[4]/2
  C_index_ciL_train<-Cindex_train-1.96*Cindex_se_train
  C_index_ciU_train<-Cindex_train+1.96*Cindex_se_train
  C_index_ci_train<-paste0(round(C_index_ciL_train,3),"-",round(C_index_ciU_train,3))
  data.frame(round(Cindex_train,3),C_index_ci_train)
  
  #test
  Total_model_test<-rcorrcens(Surv(Survival.months,CSS) ~ predict(train_css,test_T4), data = test_T4)
  Cindex_Total_model_test<-1-Total_model_test[1]
  Cindex_Total_model_se_test<-Total_model_test[4]/2
  C_index_Total_model_ciL_test<-Cindex_Total_model_test-1.96*Cindex_Total_model_se_test
  C_index_Total_model_ciU_test<-Cindex_Total_model_test+1.96*Cindex_Total_model_se_test
  C_index_Total_model_ci_test<-paste0(round(C_index_Total_model_ciL_test,3),"-",round(C_index_Total_model_ciU_test,3))
  data.frame(round(Cindex_Total_model_test,3),C_index_Total_model_ci_test)
}
#OS
{
  T4_OS_Surv<-Surv(time = train_T4$Survival.months,event = train_T4$OS)
  OS_multi<-as.formula(paste0("T4_OS_Surv~Age+Sex+Marital_status+NX_stage+pulmonary_Met+multi_Met+no_unknown_Met+Surgery_of_primary_site+Chemotherapy+Radiation"))
  OS_MultiCox<-coxph(OS_multi,data=train_T4)
  OS_MultiSum<-summary(OS_MultiCox)
  OS_MHR<-round(OS_MultiSum$coefficients[,2],3)
  OS_MPV<-round(OS_MultiSum$coefficients[,5],3)
  OS_MCIL<-round(OS_MultiSum$conf.int[,3],3)
  OS_MCIU<-round(OS_MultiSum$conf.int[,4],3)
  OS_MCI<-paste0(OS_MCIL,"-",OS_MCIU)
  OS_MultiModel<-data.frame("Hazard Ratio"=OS_MHR,
                            "CI_95"=OS_MCI,
                            "P value"=OS_MPV)
  OS_MultiModel
  #train
  train_OS<-cph(Surv(Survival.months,OS)~Age+Sex+Marital_status+NX_stage+pulmonary_Met+multi_Met+no_unknown_Met
                +Surgery_of_primary_site+Chemotherapy+Radiation,data = train_T4,x=TRUE,y=TRUE,surv = TRUE)
  c_index_train<-rcorrcens(Surv(Survival.months,OS) ~ predict(train_OS), data = train_T4)
  Cindex_train<-1-c_index_train[1]
  Cindex_se_train<-c_index_train[4]/2
  C_index_ciL_train<-Cindex_train-1.96*Cindex_se_train
  C_index_ciU_train<-Cindex_train+1.96*Cindex_se_train
  C_index_ci_train<-paste0(round(C_index_ciL_train,3),"-",round(C_index_ciU_train,3))
  data.frame(round(Cindex_train,3),C_index_ci_train)
  #test
  OStest<-rcorrcens(Surv(Survival.months,OS) ~ predict(train_OS,test_T4), data = test_T4)
  Cindex_OStest<-1-OStest[1]
  Cindex_OSse_test<-OStest[4]/2
  C_index_OSciL_test<-Cindex_OStest-1.96*Cindex_OSse_test
  C_index_OSciU_test<-Cindex_OStest+1.96*Cindex_OSse_test
  C_index_OSci_test<-paste0(round(C_index_OSciL_test,3),"-",round(C_index_OSciU_test,3))
  data.frame(round(Cindex_OStest,3),C_index_OSci_test)
}
##Tx
#CSS
{
  TX_CSS_Surv<-Surv(time = train_TX$Survival.months,event = train_TX$CSS)
  CSS_multi<-as.formula(paste0("TX_CSS_Surv~Age+Sex+Marital_status+NX_stage+pulmonary_Met+multi_Met+Surgery_of_primary_site+Chemotherapy+Radiation"))
  CSS_MultiCox<-coxph(CSS_multi,data=train_TX)
  CSS_MultiSum<-summary(CSS_MultiCox)
  CSS_MHR<-round(CSS_MultiSum$coefficients[,2],3)
  CSS_MPV<-round(CSS_MultiSum$coefficients[,5],3)
  CSS_MCIL<-round(CSS_MultiSum$conf.int[,3],3)
  CSS_MCIU<-round(CSS_MultiSum$conf.int[,4],3)
  CSS_MCI<-paste0(CSS_MCIL,"-",CSS_MCIU)
  CSS_MultiModel<-data.frame("Hazard Ratio"=CSS_MHR,
                             "CI_95"=CSS_MCI,
                             "P value"=CSS_MPV)
  CSS_MultiModel
  #train
  train_css<-cph(Surv(Survival.months,CSS)~Age+Sex+Marital_status+NX_stage+pulmonary_Met+multi_Met
                 +Surgery_of_primary_site+Chemotherapy+Radiation,data = train_TX,x=TRUE,y=TRUE,surv = TRUE)
  c_index_train<-rcorrcens(Surv(Survival.months,CSS) ~ predict(train_css), data = train_TX)
  Cindex_train<-1-c_index_train[1]
  Cindex_se_train<-c_index_train[4]/2
  C_index_ciL_train<-Cindex_train-1.96*Cindex_se_train
  C_index_ciU_train<-Cindex_train+1.96*Cindex_se_train
  C_index_ci_train<-paste0(round(C_index_ciL_train,3),"-",round(C_index_ciU_train,3))
  data.frame(round(Cindex_train,3),C_index_ci_train)
  #test
  Total_model_test<-rcorrcens(Surv(Survival.months,CSS) ~ predict(train_css,test_TX), data = test_TX)
  Cindex_Total_model_test<-1-Total_model_test[1]
  Cindex_Total_model_se_test<-Total_model_test[4]/2
  C_index_Total_model_ciL_test<-Cindex_Total_model_test-1.96*Cindex_Total_model_se_test
  C_index_Total_model_ciU_test<-Cindex_Total_model_test+1.96*Cindex_Total_model_se_test
  C_index_Total_model_ci_test<-paste0(round(C_index_Total_model_ciL_test,3),"-",round(C_index_Total_model_ciU_test,3))
  data.frame(round(Cindex_Total_model_test,3),C_index_Total_model_ci_test)
}
#OS
{
  TX_OS_Surv<-Surv(time = train_TX$Survival.months,event = train_TX$OS)
  OS_multi<-as.formula(paste0("TX_OS_Surv~Age+Sex+Marital_status+NX_stage+pulmonary_Met+multi_Met+no_unknown_Met+Surgery_of_primary_site+Chemotherapy+Radiation"))
  OS_MultiCox<-coxph(OS_multi,data=train_TX)
  OS_MultiSum<-summary(OS_MultiCox)
  OS_MHR<-round(OS_MultiSum$coefficients[,2],3)
  OS_MPV<-round(OS_MultiSum$coefficients[,5],3)
  OS_MCIL<-round(OS_MultiSum$conf.int[,3],3)
  OS_MCIU<-round(OS_MultiSum$conf.int[,4],3)
  OS_MCI<-paste0(OS_MCIL,"-",OS_MCIU)
  OS_MultiModel<-data.frame("Hazard Ratio"=OS_MHR,
                            "CI_95"=OS_MCI,
                            "P value"=OS_MPV)
  OS_MultiModel
  #train
  train_OS<-cph(Surv(Survival.months,OS)~Age+Sex+Marital_status+NX_stage+pulmonary_Met+multi_Met+no_unknown_Met
                +Surgery_of_primary_site+Chemotherapy+Radiation,data = train_TX,x=TRUE,y=TRUE,surv = TRUE)
  c_index_train<-rcorrcens(Surv(Survival.months,OS) ~ predict(train_OS), data = train_TX)
  Cindex_train<-1-c_index_train[1]
  Cindex_se_train<-c_index_train[4]/2
  C_index_ciL_train<-Cindex_train-1.96*Cindex_se_train
  C_index_ciU_train<-Cindex_train+1.96*Cindex_se_train
  C_index_ci_train<-paste0(round(C_index_ciL_train,3),"-",round(C_index_ciU_train,3))
  data.frame(round(Cindex_train,3),C_index_ci_train)
  #test
  OStest<-rcorrcens(Surv(Survival.months,OS) ~ predict(train_OS,test_TX), data = test_TX)
  Cindex_OStest<-1-OStest[1]
  Cindex_OSse_test<-OStest[4]/2
  C_index_OSciL_test<-Cindex_OStest-1.96*Cindex_OSse_test
  C_index_OSciU_test<-Cindex_OStest+1.96*Cindex_OSse_test
  C_index_OSci_test<-paste0(round(C_index_OSciL_test,3),"-",round(C_index_OSciU_test,3))
  data.frame(round(Cindex_OStest,3),C_index_OSci_test)
}

##N stage subgroup
train_N0<- subset(training_set,training_set$N_stage==1);test_N0<- subset(test_set,test_set$N_stage==1)
train_N1<- subset(training_set,training_set$N_stage==2);test_N1<- subset(test_set,test_set$N_stage==2)
train_N2<- subset(training_set,training_set$N_stage==3);test_N2<- subset(test_set,test_set$N_stage==3)
train_N3<- subset(training_set,training_set$N_stage==4);test_N3<- subset(test_set,test_set$N_stage==4)
train_NX<- subset(training_set,training_set$N_stage==5);test_NX<- subset(test_set,test_set$N_stage==5)
##N0
#CSS
{
  N0_CSS_Surv<-Surv(time = train_N0$Survival.months,event = train_N0$CSS)
  CSS_multi<-as.formula(paste0("N0_CSS_Surv~Age+Sex+Marital_status+pulmonary_Met+multi_Met+Surgery_of_primary_site+Chemotherapy+Radiation"))
  CSS_MultiCox<-coxph(CSS_multi,data=train_N0)
  CSS_MultiSum<-summary(CSS_MultiCox)
  CSS_MHR<-round(CSS_MultiSum$coefficients[,2],3)
  CSS_MPV<-round(CSS_MultiSum$coefficients[,5],3)
  CSS_MCIL<-round(CSS_MultiSum$conf.int[,3],3)
  CSS_MCIU<-round(CSS_MultiSum$conf.int[,4],3)
  CSS_MCI<-paste0(CSS_MCIL,"-",CSS_MCIU)
  CSS_MultiModel<-data.frame("Hazard Ratio"=CSS_MHR,
                             "CI_95"=CSS_MCI,
                             "P value"=CSS_MPV)
  CSS_MultiModel
  #train
  train_css<-cph(Surv(Survival.months,CSS)~Age+Sex+Marital_status+pulmonary_Met+multi_Met
                 +Surgery_of_primary_site+Chemotherapy+Radiation,data = train_N0,x=TRUE,y=TRUE,surv = TRUE)
  c_index_train<-rcorrcens(Surv(Survival.months,CSS) ~ predict(train_css), data = train_N0)
  Cindex_train<-1-c_index_train[1]
  Cindex_se_train<-c_index_train[4]/2
  C_index_ciL_train<-Cindex_train-1.96*Cindex_se_train
  C_index_ciU_train<-Cindex_train+1.96*Cindex_se_train
  C_index_ci_train<-paste0(round(C_index_ciL_train,3),"-",round(C_index_ciU_train,3))
  data.frame(round(Cindex_train,3),C_index_ci_train)
  
  #test
  Total_model_test<-rcorrcens(Surv(Survival.months,CSS) ~ predict(train_css,test_N0), data = test_N0)
  Cindex_Total_model_test<-1-Total_model_test[1]
  Cindex_Total_model_se_test<-Total_model_test[4]/2
  C_index_Total_model_ciL_test<-Cindex_Total_model_test-1.96*Cindex_Total_model_se_test
  C_index_Total_model_ciU_test<-Cindex_Total_model_test+1.96*Cindex_Total_model_se_test
  C_index_Total_model_ci_test<-paste0(round(C_index_Total_model_ciL_test,3),"-",round(C_index_Total_model_ciU_test,3))
  data.frame(round(Cindex_Total_model_test,3),C_index_Total_model_ci_test)
}
#OS
{
  N0_OS_Surv<-Surv(time = train_N0$Survival.months,event = train_N0$OS)
  OS_multi<-as.formula(paste0("N0_OS_Surv~Age+Sex+Marital_status+pulmonary_Met+multi_Met+no_unknown_Met+Surgery_of_primary_site+Chemotherapy+Radiation"))
  OS_MultiCox<-coxph(OS_multi,data=train_N0)
  OS_MultiSum<-summary(OS_MultiCox)
  OS_MHR<-round(OS_MultiSum$coefficients[,2],3)
  OS_MPV<-round(OS_MultiSum$coefficients[,5],3)
  OS_MCIL<-round(OS_MultiSum$conf.int[,3],3)
  OS_MCIU<-round(OS_MultiSum$conf.int[,4],3)
  OS_MCI<-paste0(OS_MCIL,"-",OS_MCIU)
  OS_MultiModel<-data.frame("Hazard Ratio"=OS_MHR,
                            "CI_95"=OS_MCI,
                            "P value"=OS_MPV)
  OS_MultiModel
  #train
  train_OS<-cph(Surv(Survival.months,OS)~Age+Sex+Marital_status+pulmonary_Met+multi_Met+no_unknown_Met
                +Surgery_of_primary_site+Chemotherapy+Radiation,data = train_N0,x=TRUE,y=TRUE,surv = TRUE)
  c_index_train<-rcorrcens(Surv(Survival.months,OS) ~ predict(train_OS), data = train_N0)
  Cindex_train<-1-c_index_train[1]
  Cindex_se_train<-c_index_train[4]/2
  C_index_ciL_train<-Cindex_train-1.96*Cindex_se_train
  C_index_ciU_train<-Cindex_train+1.96*Cindex_se_train
  C_index_ci_train<-paste0(round(C_index_ciL_train,3),"-",round(C_index_ciU_train,3))
  data.frame(round(Cindex_train,3),C_index_ci_train)
  #test
  OStest<-rcorrcens(Surv(Survival.months,OS) ~ predict(train_OS,test_N0), data = test_N0)
  Cindex_OStest<-1-OStest[1]
  Cindex_OSse_test<-OStest[4]/2
  C_index_OSciL_test<-Cindex_OStest-1.96*Cindex_OSse_test
  C_index_OSciU_test<-Cindex_OStest+1.96*Cindex_OSse_test
  C_index_OSci_test<-paste0(round(C_index_OSciL_test,3),"-",round(C_index_OSciU_test,3))
  data.frame(round(Cindex_OStest,3),C_index_OSci_test)
}
##N1
#CSS
{
  N1_CSS_Surv<-Surv(time = train_N1$Survival.months,event = train_N1$CSS)
  CSS_multi<-as.formula(paste0("N1_CSS_Surv~Age+Sex+Marital_status+pulmonary_Met+multi_Met+Surgery_of_primary_site+Chemotherapy+Radiation"))
  CSS_MultiCox<-coxph(CSS_multi,data=train_N1)
  CSS_MultiSum<-summary(CSS_MultiCox)
  CSS_MHR<-round(CSS_MultiSum$coefficients[,2],3)
  CSS_MPV<-round(CSS_MultiSum$coefficients[,5],3)
  CSS_MCIL<-round(CSS_MultiSum$conf.int[,3],3)
  CSS_MCIU<-round(CSS_MultiSum$conf.int[,4],3)
  CSS_MCI<-paste0(CSS_MCIL,"-",CSS_MCIU)
  CSS_MultiModel<-data.frame("Hazard Ratio"=CSS_MHR,
                             "CI_95"=CSS_MCI,
                             "P value"=CSS_MPV)
  CSS_MultiModel
  #train
  train_css<-cph(Surv(Survival.months,CSS)~Age+Sex+Marital_status+pulmonary_Met+multi_Met
                 +Surgery_of_primary_site+Chemotherapy+Radiation,data = train_N1,x=TRUE,y=TRUE,surv = TRUE)
  c_index_train<-rcorrcens(Surv(Survival.months,CSS) ~ predict(train_css), data = train_N1)
  Cindex_train<-1-c_index_train[1]
  Cindex_se_train<-c_index_train[4]/2
  C_index_ciL_train<-Cindex_train-1.96*Cindex_se_train
  C_index_ciU_train<-Cindex_train+1.96*Cindex_se_train
  C_index_ci_train<-paste0(round(C_index_ciL_train,3),"-",round(C_index_ciU_train,3))
  data.frame(round(Cindex_train,3),C_index_ci_train)
  #test
  Total_model_test<-rcorrcens(Surv(Survival.months,CSS) ~ predict(train_css,test_N1), data = test_N1)
  Cindex_Total_model_test<-1-Total_model_test[1]
  Cindex_Total_model_se_test<-Total_model_test[4]/2
  C_index_Total_model_ciL_test<-Cindex_Total_model_test-1.96*Cindex_Total_model_se_test
  C_index_Total_model_ciU_test<-Cindex_Total_model_test+1.96*Cindex_Total_model_se_test
  C_index_Total_model_ci_test<-paste0(round(C_index_Total_model_ciL_test,3),"-",round(C_index_Total_model_ciU_test,3))
  data.frame(round(Cindex_Total_model_test,3),C_index_Total_model_ci_test)
}
#OS
{
  N1_OS_Surv<-Surv(time = train_N1$Survival.months,event = train_N1$OS)
  OS_multi<-as.formula(paste0("N1_OS_Surv~Age+Sex+Marital_status+pulmonary_Met+multi_Met+no_unknown_Met+Surgery_of_primary_site+Chemotherapy+Radiation"))
  OS_MultiCox<-coxph(OS_multi,data=train_N1)
  OS_MultiSum<-summary(OS_MultiCox)
  OS_MHR<-round(OS_MultiSum$coefficients[,2],3)
  OS_MPV<-round(OS_MultiSum$coefficients[,5],3)
  OS_MCIL<-round(OS_MultiSum$conf.int[,3],3)
  OS_MCIU<-round(OS_MultiSum$conf.int[,4],3)
  OS_MCI<-paste0(OS_MCIL,"-",OS_MCIU)
  OS_MultiModel<-data.frame("Hazard Ratio"=OS_MHR,
                            "CI_95"=OS_MCI,
                            "P value"=OS_MPV)
  OS_MultiModel
  #train
  train_OS<-cph(Surv(Survival.months,OS)~Age+Sex+Marital_status+pulmonary_Met+multi_Met+no_unknown_Met
                +Surgery_of_primary_site+Chemotherapy+Radiation,data = train_N1,x=TRUE,y=TRUE,surv = TRUE)
  c_index_train<-rcorrcens(Surv(Survival.months,OS) ~ predict(train_OS), data = train_N1)
  Cindex_train<-1-c_index_train[1]
  Cindex_se_train<-c_index_train[4]/2
  C_index_ciL_train<-Cindex_train-1.96*Cindex_se_train
  C_index_ciU_train<-Cindex_train+1.96*Cindex_se_train
  C_index_ci_train<-paste0(round(C_index_ciL_train,3),"-",round(C_index_ciU_train,3))
  data.frame(round(Cindex_train,3),C_index_ci_train)
  #test
  OStest<-rcorrcens(Surv(Survival.months,OS) ~ predict(train_OS,test_N1), data = test_N1)
  Cindex_OStest<-1-OStest[1]
  Cindex_OSse_test<-OStest[4]/2
  C_index_OSciL_test<-Cindex_OStest-1.96*Cindex_OSse_test
  C_index_OSciU_test<-Cindex_OStest+1.96*Cindex_OSse_test
  C_index_OSci_test<-paste0(round(C_index_OSciL_test,3),"-",round(C_index_OSciU_test,3))
  data.frame(round(Cindex_OStest,3),C_index_OSci_test)
}
##N2
#CSS
{
  N2_CSS_Surv<-Surv(time = train_N2$Survival.months,event = train_N2$CSS)
  CSS_multi<-as.formula(paste0("N2_CSS_Surv~Age+Sex+Marital_status+pulmonary_Met+multi_Met+Surgery_of_primary_site+Chemotherapy+Radiation"))
  CSS_MultiCox<-coxph(CSS_multi,data=train_N2)
  CSS_MultiSum<-summary(CSS_MultiCox)
  CSS_MHR<-round(CSS_MultiSum$coefficients[,2],3)
  CSS_MPV<-round(CSS_MultiSum$coefficients[,5],3)
  CSS_MCIL<-round(CSS_MultiSum$conf.int[,3],3)
  CSS_MCIU<-round(CSS_MultiSum$conf.int[,4],3)
  CSS_MCI<-paste0(CSS_MCIL,"-",CSS_MCIU)
  CSS_MultiModel<-data.frame("Hazard Ratio"=CSS_MHR,
                             "CI_95"=CSS_MCI,
                             "P value"=CSS_MPV)
  CSS_MultiModel
  #train
  train_css<-cph(Surv(Survival.months,CSS)~Age+Sex+Marital_status+pulmonary_Met+multi_Met
                 +Surgery_of_primary_site+Chemotherapy+Radiation,data = train_N2,x=TRUE,y=TRUE,surv = TRUE)
  c_index_train<-rcorrcens(Surv(Survival.months,CSS) ~ predict(train_css), data = train_N2)
  Cindex_train<-1-c_index_train[1]
  Cindex_se_train<-c_index_train[4]/2
  C_index_ciL_train<-Cindex_train-1.96*Cindex_se_train
  C_index_ciU_train<-Cindex_train+1.96*Cindex_se_train
  C_index_ci_train<-paste0(round(C_index_ciL_train,3),"-",round(C_index_ciU_train,3))
  data.frame(round(Cindex_train,3),C_index_ci_train)
  
  #test
  Total_model_test<-rcorrcens(Surv(Survival.months,CSS) ~ predict(train_css,test_N2), data = test_N2)
  Cindex_Total_model_test<-1-Total_model_test[1]
  Cindex_Total_model_se_test<-Total_model_test[4]/2
  C_index_Total_model_ciL_test<-Cindex_Total_model_test-1.96*Cindex_Total_model_se_test
  C_index_Total_model_ciU_test<-Cindex_Total_model_test+1.96*Cindex_Total_model_se_test
  C_index_Total_model_ci_test<-paste0(round(C_index_Total_model_ciL_test,3),"-",round(C_index_Total_model_ciU_test,3))
  data.frame(round(Cindex_Total_model_test,3),C_index_Total_model_ci_test)
}
#OS
{
  N2_OS_Surv<-Surv(time = train_N2$Survival.months,event = train_N2$OS)
  OS_multi<-as.formula(paste0("N2_OS_Surv~Age+Sex+Marital_status+pulmonary_Met+multi_Met+no_unknown_Met+Surgery_of_primary_site+Chemotherapy+Radiation"))
  OS_MultiCox<-coxph(OS_multi,data=train_N2)
  OS_MultiSum<-summary(OS_MultiCox)
  OS_MHR<-round(OS_MultiSum$coefficients[,2],3)
  OS_MPV<-round(OS_MultiSum$coefficients[,5],3)
  OS_MCIL<-round(OS_MultiSum$conf.int[,3],3)
  OS_MCIU<-round(OS_MultiSum$conf.int[,4],3)
  OS_MCI<-paste0(OS_MCIL,"-",OS_MCIU)
  OS_MultiModel<-data.frame("Hazard Ratio"=OS_MHR,
                            "CI_95"=OS_MCI,
                            "P value"=OS_MPV)
  OS_MultiModel
  #train
  train_OS<-cph(Surv(Survival.months,OS)~Age+Sex+Marital_status+pulmonary_Met+multi_Met+no_unknown_Met
                +Surgery_of_primary_site+Chemotherapy+Radiation,data = train_N2,x=TRUE,y=TRUE,surv = TRUE)
  c_index_train<-rcorrcens(Surv(Survival.months,OS) ~ predict(train_OS), data = train_N2)
  Cindex_train<-1-c_index_train[1]
  Cindex_se_train<-c_index_train[4]/2
  C_index_ciL_train<-Cindex_train-1.96*Cindex_se_train
  C_index_ciU_train<-Cindex_train+1.96*Cindex_se_train
  C_index_ci_train<-paste0(round(C_index_ciL_train,3),"-",round(C_index_ciU_train,3))
  data.frame(round(Cindex_train,3),C_index_ci_train)
  #test
  OStest<-rcorrcens(Surv(Survival.months,OS) ~ predict(train_OS,test_N2), data = test_N2)
  Cindex_OStest<-1-OStest[1]
  Cindex_OSse_test<-OStest[4]/2
  C_index_OSciL_test<-Cindex_OStest-1.96*Cindex_OSse_test
  C_index_OSciU_test<-Cindex_OStest+1.96*Cindex_OSse_test
  C_index_OSci_test<-paste0(round(C_index_OSciL_test,3),"-",round(C_index_OSciU_test,3))
  data.frame(round(Cindex_OStest,3),C_index_OSci_test)
}
##N3
#CSS
{
  N3_CSS_Surv<-Surv(time = train_N3$Survival.months,event = train_N3$CSS)
  CSS_multi<-as.formula(paste0("N3_CSS_Surv~Age+Sex+Marital_status+pulmonary_Met+multi_Met+Surgery_of_primary_site+Chemotherapy+Radiation"))
  CSS_MultiCox<-coxph(CSS_multi,data=train_N3)
  CSS_MultiSum<-summary(CSS_MultiCox)
  CSS_MHR<-round(CSS_MultiSum$coefficients[,2],3)
  CSS_MPV<-round(CSS_MultiSum$coefficients[,5],3)
  CSS_MCIL<-round(CSS_MultiSum$conf.int[,3],3)
  CSS_MCIU<-round(CSS_MultiSum$conf.int[,4],3)
  CSS_MCI<-paste0(CSS_MCIL,"-",CSS_MCIU)
  CSS_MultiModel<-data.frame("Hazard Ratio"=CSS_MHR,
                             "CI_95"=CSS_MCI,
                             "P value"=CSS_MPV)
  CSS_MultiModel
  #train
  train_css<-cph(Surv(Survival.months,CSS)~Age+Sex+Marital_status+pulmonary_Met+multi_Met
                 +Surgery_of_primary_site+Chemotherapy+Radiation,data = train_N3,x=TRUE,y=TRUE,surv = TRUE)
  c_index_train<-rcorrcens(Surv(Survival.months,CSS) ~ predict(train_css), data = train_N3)
  Cindex_train<-1-c_index_train[1]
  Cindex_se_train<-c_index_train[4]/2
  C_index_ciL_train<-Cindex_train-1.96*Cindex_se_train
  C_index_ciU_train<-Cindex_train+1.96*Cindex_se_train
  C_index_ci_train<-paste0(round(C_index_ciL_train,3),"-",round(C_index_ciU_train,3))
  data.frame(round(Cindex_train,3),C_index_ci_train)
  #test
  Total_model_test<-rcorrcens(Surv(Survival.months,CSS) ~ predict(train_css,test_N3), data = test_N3)
  Cindex_Total_model_test<-1-Total_model_test[1]
  Cindex_Total_model_se_test<-Total_model_test[4]/2
  C_index_Total_model_ciL_test<-Cindex_Total_model_test-1.96*Cindex_Total_model_se_test
  C_index_Total_model_ciU_test<-Cindex_Total_model_test+1.96*Cindex_Total_model_se_test
  C_index_Total_model_ci_test<-paste0(round(C_index_Total_model_ciL_test,3),"-",round(C_index_Total_model_ciU_test,3))
  data.frame(round(Cindex_Total_model_test,3),C_index_Total_model_ci_test)
}
#OS
{
  N3_OS_Surv<-Surv(time = train_N3$Survival.months,event = train_N3$OS)
  OS_multi<-as.formula(paste0("N3_OS_Surv~Age+Sex+Marital_status+pulmonary_Met+multi_Met+no_unknown_Met+Surgery_of_primary_site+Chemotherapy+Radiation"))
  OS_MultiCox<-coxph(OS_multi,data=train_N3)
  OS_MultiSum<-summary(OS_MultiCox)
  OS_MHR<-round(OS_MultiSum$coefficients[,2],3)
  OS_MPV<-round(OS_MultiSum$coefficients[,5],3)
  OS_MCIL<-round(OS_MultiSum$conf.int[,3],3)
  OS_MCIU<-round(OS_MultiSum$conf.int[,4],3)
  OS_MCI<-paste0(OS_MCIL,"-",OS_MCIU)
  OS_MultiModel<-data.frame("Hazard Ratio"=OS_MHR,
                            "CI_95"=OS_MCI,
                            "P value"=OS_MPV)
  OS_MultiModel
  #train
  train_OS<-cph(Surv(Survival.months,OS)~Age+Sex+Marital_status+pulmonary_Met+multi_Met+no_unknown_Met
                +Surgery_of_primary_site+Chemotherapy+Radiation,data = train_N3,x=TRUE,y=TRUE,surv = TRUE)
  c_index_train<-rcorrcens(Surv(Survival.months,OS) ~ predict(train_OS), data = train_N3)
  Cindex_train<-1-c_index_train[1]
  Cindex_se_train<-c_index_train[4]/2
  C_index_ciL_train<-Cindex_train-1.96*Cindex_se_train
  C_index_ciU_train<-Cindex_train+1.96*Cindex_se_train
  C_index_ci_train<-paste0(round(C_index_ciL_train,3),"-",round(C_index_ciU_train,3))
  data.frame(round(Cindex_train,3),C_index_ci_train)
  #test
  OStest<-rcorrcens(Surv(Survival.months,OS) ~ predict(train_OS,test_N3), data = test_N3)
  Cindex_OStest<-1-OStest[1]
  Cindex_OSse_test<-OStest[4]/2
  C_index_OSciL_test<-Cindex_OStest-1.96*Cindex_OSse_test
  C_index_OSciU_test<-Cindex_OStest+1.96*Cindex_OSse_test
  C_index_OSci_test<-paste0(round(C_index_OSciL_test,3),"-",round(C_index_OSciU_test,3))
  data.frame(round(Cindex_OStest,3),C_index_OSci_test)
}
##NX
#CSS
{
  NX_CSS_Surv<-Surv(time = train_NX$Survival.months,event = train_NX$CSS)
  CSS_multi<-as.formula(paste0("NX_CSS_Surv~Age+Sex+Marital_status+pulmonary_Met+multi_Met+Surgery_of_primary_site+Chemotherapy+Radiation"))
  CSS_MultiCox<-coxph(CSS_multi,data=train_NX)
  CSS_MultiSum<-summary(CSS_MultiCox)
  CSS_MHR<-round(CSS_MultiSum$coefficients[,2],3)
  CSS_MPV<-round(CSS_MultiSum$coefficients[,5],3)
  CSS_MCIL<-round(CSS_MultiSum$conf.int[,3],3)
  CSS_MCIU<-round(CSS_MultiSum$conf.int[,4],3)
  CSS_MCI<-paste0(CSS_MCIL,"-",CSS_MCIU)
  CSS_MultiModel<-data.frame("Hazard Ratio"=CSS_MHR,
                             "CI_95"=CSS_MCI,
                             "P value"=CSS_MPV)
  CSS_MultiModel
  #train
  train_css<-cph(Surv(Survival.months,CSS)~Age+Sex+Marital_status+pulmonary_Met+multi_Met
                 +Chemotherapy+Radiation,data = train_NX,x=TRUE,y=TRUE,surv = TRUE)
  c_index_train<-rcorrcens(Surv(Survival.months,CSS) ~ predict(train_css), data = train_NX)
  Cindex_train<-1-c_index_train[1]
  Cindex_se_train<-c_index_train[4]/2
  C_index_ciL_train<-Cindex_train-1.96*Cindex_se_train
  C_index_ciU_train<-Cindex_train+1.96*Cindex_se_train
  C_index_ci_train<-paste0(round(C_index_ciL_train,3),"-",round(C_index_ciU_train,3))
  data.frame(round(Cindex_train,3),C_index_ci_train)
  
  #test
  Total_model_test<-rcorrcens(Surv(Survival.months,CSS) ~ predict(train_css,test_NX), data = test_NX)
  Cindex_Total_model_test<-1-Total_model_test[1]
  Cindex_Total_model_se_test<-Total_model_test[4]/2
  C_index_Total_model_ciL_test<-Cindex_Total_model_test-1.96*Cindex_Total_model_se_test
  C_index_Total_model_ciU_test<-Cindex_Total_model_test+1.96*Cindex_Total_model_se_test
  C_index_Total_model_ci_test<-paste0(round(C_index_Total_model_ciL_test,3),"-",round(C_index_Total_model_ciU_test,3))
  data.frame(round(Cindex_Total_model_test,3),C_index_Total_model_ci_test)
}
#OS
{
  NX_OS_Surv<-Surv(time = train_NX$Survival.months,event = train_NX$OS)
  OS_multi<-as.formula(paste0("NX_OS_Surv~Age+Sex+Marital_status+pulmonary_Met+multi_Met+no_unknown_Met+Surgery_of_primary_site+Chemotherapy+Radiation"))
  OS_MultiCox<-coxph(OS_multi,data=train_NX)
  OS_MultiSum<-summary(OS_MultiCox)
  OS_MHR<-round(OS_MultiSum$coefficients[,2],3)
  OS_MPV<-round(OS_MultiSum$coefficients[,5],3)
  OS_MCIL<-round(OS_MultiSum$conf.int[,3],3)
  OS_MCIU<-round(OS_MultiSum$conf.int[,4],3)
  OS_MCI<-paste0(OS_MCIL,"-",OS_MCIU)
  OS_MultiModel<-data.frame("Hazard Ratio"=OS_MHR,
                            "CI_95"=OS_MCI,
                            "P value"=OS_MPV)
  OS_MultiModel
  #train
  train_OS<-cph(Surv(Survival.months,OS)~Age+Sex+Marital_status+pulmonary_Met+multi_Met+no_unknown_Met
                +Chemotherapy+Radiation,data = train_NX,x=TRUE,y=TRUE,surv = TRUE)
  c_index_train<-rcorrcens(Surv(Survival.months,OS) ~ predict(train_OS), data = train_NX)
  Cindex_train<-1-c_index_train[1]
  Cindex_se_train<-c_index_train[4]/2
  C_index_ciL_train<-Cindex_train-1.96*Cindex_se_train
  C_index_ciU_train<-Cindex_train+1.96*Cindex_se_train
  C_index_ci_train<-paste0(round(C_index_ciL_train,3),"-",round(C_index_ciU_train,3))
  data.frame(round(Cindex_train,3),C_index_ci_train)
  #test
  OStest<-rcorrcens(Surv(Survival.months,OS) ~ predict(train_OS,test_NX), data = test_NX)
  Cindex_OStest<-1-OStest[1]
  Cindex_OSse_test<-OStest[4]/2
  C_index_OSciL_test<-Cindex_OStest-1.96*Cindex_OSse_test
  C_index_OSciU_test<-Cindex_OStest+1.96*Cindex_OSse_test
  C_index_OSci_test<-paste0(round(C_index_OSciL_test,3),"-",round(C_index_OSciU_test,3))
  data.frame(round(Cindex_OStest,3),C_index_OSci_test)
}

#12 Accuracy evaluation - Calibration chart
#1year css
{
#train set
fc<-cph(Surv(Survival.months,CSS)~Age+Sex+Marital_status+NX_stage+pulmonary_Met+multi_Met
       +Surgery_of_primary_site+Chemotherapy+Radiation,data = training_set,
       x=TRUE,y=TRUE,surv = TRUE,time.inc = 12)
cal<-calibrate(fc,u=12,cmethod='KM',m=2000,B=1000)#u=time.inc,m=2000/700
plot(cal,lwd=2,lty=1, ##line type
     errbar.col=c(rgb(0,118,192,maxColorValue = 255)), 
     xlab='Predicted 12-month survival',#x label
     ylab='Actual 12-month survival',#y label
     col=c(rgb(192,98,83,maxColorValue = 255)),#color
     mgp = c(2, 1, 0),subtitles = F)
#test set
fc<-cph(Surv(Survival.months,CSS)~Age+Sex+Marital_status+NX_stage+pulmonary_Met+multi_Met
        +Surgery_of_primary_site+Chemotherapy+Radiation,data = test_set,
        x=TRUE,y=TRUE,surv = TRUE,time.inc = 12)
cal<-calibrate(fc,u=12,cmethod='KM',m=700,B=1000)#u=time.inc,m=2000/700
plot(cal,lwd=2,lty=1, ##line type
     errbar.col=c(rgb(0,118,192,maxColorValue = 255)), 
     xlab='Predicted 12-month survival',#x label
     ylab='Actual 12-month survival',#y label
     col=c(rgb(192,98,83,maxColorValue = 255)),#color
     mgp = c(2, 1, 0),subtitles = F)
}
#2year css
{
#train set
fc<-cph(Surv(Survival.months,CSS)~Age+Sex+Marital_status+NX_stage+pulmonary_Met+multi_Met
        +Surgery_of_primary_site+Chemotherapy+Radiation,data = training_set,
        x=TRUE,y=TRUE,surv = TRUE,time.inc = 24)
cal<-calibrate(fc,u=24,cmethod='KM',m=2000,B=1000)#u=time.inc,m=2000/700
plot(cal,lwd=2,lty=1, ##line type
     errbar.col=c(rgb(0,118,192,maxColorValue = 255)), 
     xlab='Predicted 24-month survival',#x label
     ylab='Actual 24-month survival',#y label
     col=c(rgb(192,98,83,maxColorValue = 255)),#color
     mgp = c(2, 1, 0),subtitles = F)
#test set
fc<-cph(Surv(Survival.months,CSS)~Age+Sex+Marital_status+NX_stage+pulmonary_Met+multi_Met
        +Surgery_of_primary_site+Chemotherapy+Radiation,data = test_set,
        x=TRUE,y=TRUE,surv = TRUE,time.inc = 24)
cal<-calibrate(fc,u=24,cmethod='KM',m=700,B=1000)#u=time.inc,m=2000/700
plot(cal,lwd=2,lty=1, ##line type
     errbar.col=c(rgb(0,118,192,maxColorValue = 255)), 
     xlab='Predicted 24-month survival',#x label
     ylab='Actual 24-month survival',#y label
     col=c(rgb(192,98,83,maxColorValue = 255)),#color
     mgp = c(2, 1, 0),subtitles = F)
}
#1year os
{
#train set
fc<-cph(Surv(Survival.months,OS)~Age+Sex+Marital_status+NX_stage+pulmonary_Met+multi_Met+no_unknown_Met
        +Surgery_of_primary_site+Chemotherapy+Radiation,data = training_set,
        x=TRUE,y=TRUE,surv = TRUE,time.inc = 12)
cal<-calibrate(fc,u=12,cmethod='KM',m=2000,B=1000)#u=time.inc,m=2000/700
plot(cal,lwd=2,lty=1, ##line type
     errbar.col=c(rgb(0,118,192,maxColorValue = 255)), 
     xlab='Predicted 12-month survival',#x label
     ylab='Actual 12-month survival',#y label
     col=c(rgb(192,98,83,maxColorValue = 255)),#color
     mgp = c(2, 1, 0),subtitles = F)
#test set
fc<-cph(Surv(Survival.months,CSS)~Age+Sex+Marital_status+NX_stage+pulmonary_Met+multi_Met+no_unknown_Met
        +Surgery_of_primary_site+Chemotherapy+Radiation,data = test_set,
        x=TRUE,y=TRUE,surv = TRUE,time.inc = 12)
cal<-calibrate(fc,u=12,cmethod='KM',m=700,B=1000)#u=time.inc,m=2000/700
plot(cal,lwd=2,lty=1, ##line type
     errbar.col=c(rgb(0,118,192,maxColorValue = 255)), 
     xlab='Predicted 12-month survival',#x label
     ylab='Actual 12-month survival',#y label
     col=c(rgb(192,98,83,maxColorValue = 255)),#color
     mgp = c(2, 1, 0),subtitles = F)
}
#2year OS
{
#train set
fc<-cph(Surv(Survival.months,OS)~Age+Sex+Marital_status+NX_stage+pulmonary_Met+multi_Met+no_unknown_Met
        +Surgery_of_primary_site+Chemotherapy+Radiation,data = training_set,
        x=TRUE,y=TRUE,surv = TRUE,time.inc = 24)
cal<-calibrate(fc,u=24,cmethod='KM',m=2000,B=1000)#u=time.inc,m=2000/700
plot(cal,lwd=2,lty=1, ##line type
     errbar.col=c(rgb(0,118,192,maxColorValue = 255)), 
     xlab='Predicted 24-month survival',#x label
     ylab='Actual 24-month survival',#y label
     col=c(rgb(192,98,83,maxColorValue = 255)),#color
     mgp = c(2, 1, 0),subtitles = F)
#test set
fc<-cph(Surv(Survival.months,OS)~Age+Sex+Marital_status+NX_stage+pulmonary_Met+multi_Met+no_unknown_Met
        +Surgery_of_primary_site+Chemotherapy+Radiation,data = test_set,
        x=TRUE,y=TRUE,surv = TRUE,time.inc = 24)
cal<-calibrate(fc,u=24,cmethod='KM',m=700,B=1000)#u=time.inc,m=2000/700
plot(cal,lwd=2,lty=1, ##line type
     errbar.col=c(rgb(0,118,192,maxColorValue = 255)), 
     xlab='Predicted 24-month survival',#x label
     ylab='Actual 24-month survival',#y label
     col=c(rgb(192,98,83,maxColorValue = 255)),#color
     mgp = c(2, 1, 0),subtitles = F)
}
#13 DCA
#1year css
Model<-cph(Surv(Survival.months,CSS)~Age+Sex+Marital_status+NX_stage+pulmonary_Met+multi_Met
           +Surgery_of_primary_site+Chemotherapy+Radiation,data =training_set,
           x=TRUE,y=TRUE,surv = TRUE)
training_set$pr = c(1- (summary(survfit(Model, newdata=training_set), times=12)$surv))
x<-dca(Surv(Survival.months,CSS)~ pr, 
       data = training_set,
       time = 12)
plot(x)+theme_classic()
#2year css
Model<-cph(Surv(Survival.months,CSS)~Age+Sex+Marital_status+NX_stage+pulmonary_Met+multi_Met
           +Surgery_of_primary_site+Chemotherapy+Radiation,data =training_set,
           x=TRUE,y=TRUE,surv = TRUE)
training_set$pr = c(1- (summary(survfit(Model, newdata=training_set), times=24)$surv))
x<-dca(Surv(Survival.months,CSS)~ pr, 
       data = training_set,
       time = 24)
plot(x)+theme_classic()
#1year os
Model<-cph(Surv(Survival.months,OS)~Age+Sex+Marital_status+NX_stage+pulmonary_Met+multi_Met+no_unknown_Met
           +Surgery_of_primary_site+Chemotherapy+Radiation,data =training_set,
           x=TRUE,y=TRUE,surv = TRUE)
training_set$pr = c(1- (summary(survfit(Model, newdata=training_set), times=12)$surv))
x<-dca(Surv(Survival.months,CSS)~ pr, 
       data = training_set,
       time = 12)
plot(x)+theme_classic()
#2year os
Model<-cph(Surv(Survival.months,OS)~Age+Sex+Marital_status+NX_stage+pulmonary_Met+multi_Met+no_unknown_Met
           +Surgery_of_primary_site+Chemotherapy+Radiation,data =training_set,
           x=TRUE,y=TRUE,surv = TRUE)
training_set$pr = c(1- (summary(survfit(Model, newdata=training_set), times=24)$surv))
x<-dca(Surv(Survival.months,CSS)~ pr, 
       data = training_set,
       time = 24)
plot(x)+theme_classic()
